# Supplementary material for: Benefit from decline: the primary transcriptome of Alteromonas macleodii str. Te101 during Trichodesmium demise
Source: ISME J. 2018 Jan 15;12(4):981–96. doi: 10.1038/s41396-017-0034-4 (PMC5864184; doi:10.1038/s41396-017-0034-4)
Supplement: Supplementary file 2 — Dataset with Tables S1 to S13 [file 41396_2017_34_MOESM2_ESM.xlsx]

## Sheet: overview
Benefit from decline: The primary transcriptome of Alteromonas macleodii str. Te101 during Trichodesmium demise
Supplementary Tables
Supplementary Table S1. Identified flexible genomic islands of Alteromonas macleodii str. Te101 genome.
Supplementary Table S2. Detected Alteromonas TSSs associated with leaderless transcripts and 5′-UTRs ≥200 nt
Supplementary Table S3. All Alteromonas TSSs identified in this work.
Supplementary Table S4. All Alteromonas TSSs up-regulated at 43 ppt.
Supplementary Table S5. All Alteromonas TSSs down-regulated at 43 ppt.
Supplementary Table S6. Enriched GO terms of all up-regulated genes at 43 ppt
Supplementary Table S7. Detected TSSs involved in the motility gene cluster.
Supplementary Table S8. TSS-based differential expression analysis of Trichodesmium erythraeum IMS101.
Supplementary Table S9. Overrepresented GO terms of down-regulated Trichodesmium genes at 43 ppt.
Supplementary Table S10. Subfamily distribution of MEROPS peptidases.
Supplementary Table S11. Predicted motifs in the promoter regions of all identified TSSs.
Supplementary Table S12. Relative abundance of carbohydrate active enzymes (CAZy).
Supplementary Table S13. Predicted CsrA targets.

## Sheet: Table S1
Supplementary Table S1. Identified flexible genomic islands of Alteromonas macleodii str. Te101 genome.
fGIs	Gene ID	Feature	Location(Start;End;Strand)	Lengths(Protein;CDS)	GC (%)	Product
METAL RESISTANCE	TE101_01145	tRNA	258720;258795;1	-;76	59.21	tRNA-Phe, anticodon=(pos:258753..258755,aa:Phe,seq:gaa)
	TE101_01150	CDS	258867;259076;-1	69;210	38.1	DUF3892 domain-containing protein
	TE101_01155	CDS	259243;259905;1	220;663	38.61	hypothetical protein
	TE101_01160	CDS	259889;260992;1	367;1104	37.95	hypothetical protein
	TE101_01165	CDS	261435;262550;-1	371;1116	33.42	hypothetical protein
	TE101_01170	CDS	262552;263493;-1	313;942	35.35	hypothetical protein
	TE101_01175	CDS	264158;264916;1	252;759	45.72	hypothetical protein
	TE101_01180	CDS	264938;265687;1	249;750	42	hypothetical protein
	TE101_01185	CDS	265689;265982;-1	97;294	43.54	hypothetical protein
	TE101_01190	CDS	266041;266448;-1	135;408	42.4	hypothetical protein
	TE101_01195	CDS	266726;267193;-1	155;468	44.66	hypothetical protein
	TE101_01200	CDS	267212;269242;-1	676;2031	42.54	AAA family ATPase
	TE101_01205	CDS	269255;270148;-1	297;894	42.62	integrase
	TE101_01210	CDS	270319;271050;-1	243;732	30.6	hypothetical protein
	TE101_01215	CDS	271480;272709;1	409;1230	36.99	hypothetical protein
	TE101_01220	CDS	272757;273572;-1	271;816	39.46	hypothetical protein
	TE101_01225	CDS	273634;274023;-1	129;390	38.21	hypothetical protein
	TE101_01230	CDS	275474;275965;1	163;492	40.45	metal-binding protein
	TE101_01235	CDS	276057;276410;1	117;354	38.7	copper resistance protein CopC
	TE101_01240	CDS	276426;277319;1	297;894	39.6	copper-binding protein
	TE101_01245	CDS	277340;277810;1	156;471	40.34	DUF4440 domain-containing protein
	TE101_01250	CDS	277838;278071;1	77;234	34.62	hypothetical protein
	TE101_01255	CDS	278100;278930;-1	276;831	42	transposase
	TE101_01260	CDS	278978;279274;-1	98;297	46.8	hypothetical protein
	TE101_01265	CDS	279341;279784;1	pseudo;444	36.49	methionyl-tRNA formyltransferase
	TE101_01270	CDS	279903;280313;1	136;411	37.23	hypothetical protein
	TE101_01275	CDS	280579;281013;1	144;435	41.38	MerR family transcriptional regulator
	TE101_01280	CDS	281089;283332;1	747;2244	47.33	copper-translocating P-type ATPase
	TE101_01285	CDS	283344;283697;1	117;354	40.96	plastocyanin
	TE101_01290	CDS	283706;284044;1	112;339	43.36	hypothetical protein
	TE101_01295	CDS	284037;284702;1	221;666	41.74	isoprenylcysteine carboxyl methyltransferase
	TE101_01300	CDS	284686;285096;1	136;411	38.69	hypothetical protein
	TE101_01305	CDS	285114;285485;1	123;372	45.16	hypothetical protein
	TE101_01310	CDS	285585;285830;1	81;246	45.12	hypothetical protein
	TE101_01315	CDS	286243;287568;-1	441;1326	42.23	amino acid permease
	TE101_01320	CDS	287726;288463;-1	245;738	42.68	copper resistance protein
	TE101_01325	CDS	288482;290296;-1	604;1815	46.34	copper resistance protein CopA
	TE101_01330	CDS	290989;291819;-1	276;831	42	transposase
	TE101_01335	CDS	291867;292163;-1	98;297	46.8	hypothetical protein
	TE101_01340	CDS	292238;292969;-1	243;732	40.03	glutaredoxin family protein
	TE101_01345	CDS	292962;293492;-1	176;531	38.42	DUF305 domain-containing protein
	TE101_01350	CDS	293614;294009;1	131;396	40.4	hypothetical protein
	TE101_01355	CDS	294633;295922;-1	429;1290	42.33	integrase
INTEGRON	TE101_02510	CDS	554326;555030;-1	234;705	38.16	hypothetical protein
	TE101_02515	CDS	555162;555641;-1	159;480	36.46	hypothetical protein
	TE101_02520	CDS	555758;556387;-1	209;630	37.3	hypothetical protein
	TE101_02525	CDS	556515;556880;-1	121;366	33.33	hypothetical protein
	TE101_02530	CDS	557005;557439;-1	144;435	41.84	hypothetical protein
	TE101_02535	CDS	557503;557805;-1	100;303	36.63	hypothetical protein
	TE101_02540	CDS	558259;558561;-1	100;303	35.31	hypothetical protein
	TE101_02545	CDS	558683;558982;-1	99;300	38.33	hypothetical protein
	TE101_02550	CDS	559090;559530;-1	146;441	37.64	hypothetical protein
	TE101_02555	CDS	559657;560136;-1	159;480	36.67	hypothetical protein
	TE101_02560	CDS	560250;560840;-1	196;591	38.58	hypothetical protein
	TE101_02565	CDS	561311;561685;-1	124;375	36	hypothetical protein
	TE101_02570	CDS	561916;562884;1	322;969	42.21	integrase
TRANSPOSON	TE101_03705	CDS	828185;829729;-1	514;1545	38.9	DNA methyltransferase
	TE101_03710	CDS	829800;830909;-1	369;1110	36.67	hypothetical protein
	TE101_03715	CDS	830914;832521;-1	535;1608	37.19	ABC transporter
	TE101_03720	CDS	832518;833855;-1	pseudo;1338	36.92	restriction endonuclease subunit S
	TE101_03725	CDS	834260;837079;-1	939;2820	40.11	restriction endonuclease subunit R
	TE101_03730	CDS	837099;838037;-1	312;939	42.71	restriction endonuclease
	TE101_03735	CDS	838723;839625;1	300;903	37.98	hypothetical protein
	TE101_03740	CDS	839613;841820;1	735;2208	40.04	hypothetical protein
	TE101_03745	CDS	841813;843108;1	431;1296	38.66	hypothetical protein
	TE101_03750	CDS	843113;844027;1	304;915	39.45	hypothetical protein
	TE101_03755	CDS	844024;845625;1	533;1602	41.64	hypothetical protein
ALGINATE DEGRADATION	TE101_04370	CDS	995632;996354;-1	240;723	43.43	hypothetical protein
	TE101_04375	CDS	996848;999802;1	984;2955	45.04	TonB-dependent receptor
	TE101_04380	CDS	999812;1000060;1	82;249	36.55	hypothetical protein
	TE101_04385	CDS	1000193;1001071;1	292;879	43.69	6-phosphogluconate dehydrogenase
	TE101_04390	CDS	1001124;1003412;1	762;2289	42.68	alginate lyase
	TE101_04395	CDS	1003419;1005623;1	734;2205	43.31	alginate lyase
	TE101_04400	CDS	1005642;1005986;1	114;345	42.03	cupin
	TE101_04405	CDS	1005989;1007284;1	431;1296	46.91	MFS transporter
	TE101_04410	CDS	1007352;1008287;1	311;936	44.98	ketodeoxygluconokinase
	TE101_04415	CDS	1008424;1009041;1	205;618	45.31	keto-deoxy-phosphogluconate aldolase
	TE101_04420	CDS	1009404;1010144;1	246;741	45.88	GntR family transcriptional regulator
	TE101_04425	CDS	1010291;1011724;-1	477;1434	45.19	cyclic nucleotide-binding protein
	TE101_04430	CDS	1011798;1014902;-1	1034;3105	45.28	TonB-dependent receptor
FLAGELLUM GLYCOSYLATION	TE101_04955	CDS	1152618;1153463;1	281;846	44.33	flagellin
	TE101_04960	CDS	1154170;1155018;1	282;849	45.94	flagellin
	TE101_04965	CDS	1155228;1155425;-1	65;198	34.34	hypothetical protein
	TE101_04970	CDS	1155817;1156656;1	279;840	44.88	flagellin
	TE101_04975	CDS	1156745;1157245;1	166;501	40.52	flagellar biosynthesis protein FlaG
	TE101_04980	CDS	1157257;1158687;1	476;1431	42.42	flagellar hook protein
	TE101_04985	CDS	1158709;1159137;1	142;429	42.42	flagellar export chaperone FliS
	TE101_04990	CDS	1159134;1159451;1	105;318	41.51	hypothetical protein
	TE101_04995	CDS	1159451;1162813;1	1120;3363	40.59	hypothetical protein
	TE101_05000	CDS	1162892;1163587;1	231;696	44.4	pseudaminic acid cytidylyltransferase
	TE101_05005	CDS	1163590;1164711;1	373;1122	44.12	UDP-2,4-diacetamido-2,4, 6-trideoxy-beta-L-altropyranose hydrolase
	TE101_05010	CDS	1164721;1165365;1	214;645	46.36	hypothetical protein
	TE101_05015	CDS	1165365;1165955;1	196;591	40.44	hypothetical protein
	TE101_05020	CDS	1165957;1166895;1	312;939	43.88	3-oxoacyl-ACP synthase
	TE101_05025	CDS	1166885;1167112;1	75;228	37.72	hypothetical protein
	TE101_05030	CDS	1167116;1168141;1	341;1026	43.86	pseudaminic acid synthase
	TE101_05035	CDS	1168122;1169291;-1	389;1170	45.98	UDP-4-amino-4, 6-dideoxy-N-acetyl-beta-L-altrosamine transaminase
	TE101_05040	CDS	1169288;1170289;-1	333;1002	44.91	UDP-N-acetylglucosamine 4,6-dehydratase (inverting)
	TE101_05045	CDS	1170523;1171323;1	266;801	45.82	flagellin
EXOPOLYSACCHARIDE (EPS)	TE101_07735	CDS	1777836;1779158;1	440;1323	37.87	hypothetical protein
	TE101_07740	CDS	1779162;1780259;1	365;1098	40.53	glycosyl transferase
	TE101_07745	CDS	1780305;1781165;1	286;861	38.56	glycosyl transferase
	TE101_07750	CDS	1781222;1782205;1	327;984	39.33	hypothetical protein
	TE101_07755	CDS	1782225;1783154;1	309;930	39.46	dolichyl-phosphate mannose synthase
	TE101_07760	CDS	1783202;1784659;1	485;1458	38.75	polysaccharide biosynthesis protein
	TE101_07765	CDS	1784810;1785469;1	219;660	40.45	hypothetical protein
	TE101_07770	CDS	1785725;1786840;1	371;1116	37.9	hypothetical protein
	TE101_07775	CDS	1786905;1789331;-1	808;2427	40.54	hypothetical protein
	TE101_07780	CDS	1789689;1790798;1	369;1110	39.46	glycosyl transferase family 1
	TE101_07785	CDS	1790863;1792854;1	663;1992	37.85	hypothetical protein
	TE101_07790	CDS	1792937;1794037;1	366;1101	39.78	hypothetical protein
	TE101_07795	CDS	1794071;1794928;-1	285;858	36.71	glycosyl transferase
	TE101_07800	CDS	1795003;1796919;-1	638;1917	39.38	acyltransferase
INTEGRON-2	TE101_09230	CDS	2132466;2132759;1	97;294	49.66	deoxycytidine triphosphate deaminase
	TE101_09235	CDS	2133029;2133760;1	243;732	36.61	hypothetical protein
	TE101_09240	CDS	2133771;2134295;1	174;525	35.05	hypothetical protein
	TE101_09245	CDS	2134412;2134846;1	144;435	41.38	hypothetical protein
	TE101_09250	CDS	2134997;2135289;1	pseudo;293	50.51	deoxycytidine triphosphate deaminase
	TE101_09255	CDS	2135498;2136220;1	240;723	32.5	hypothetical protein
	TE101_09260	CDS	2136220;2136978;1	252;759	31.88	hypothetical protein
	TE101_09265	CDS	2137300;2137617;-1	105;318	38.68	plasmid maintenance protein CcdB
	TE101_09270	CDS	2137617;2137862;-1	81;246	35.77	cytochrome C biogenesis protein CcdA
	TE101_09275	CDS	2138014;2138463;1	149;450	40.67	acyltransferase
	TE101_09280	CDS	2138607;2139077;1	156;471	43.52	hypothetical protein
	TE101_09285	CDS	2139382;2139993;1	203;612	36.93	hypothetical protein
	TE101_09290	CDS	2140067;2140732;1	221;666	40.69	hypothetical protein
	TE101_09295	CDS	2140808;2141827;1	339;1020	39.02	hypothetical protein
	TE101_09300	CDS	2141990;2142484;1	164;495	37.78	shikimate kinase
	TE101_09305	CDS	2142527;2142994;1	155;468	40.38	hypothetical protein
	TE101_09310	CDS	2143101;2144132;1	343;1032	43.51	serine hydrolase
METAL RESISTANCE	TE101_09770	CDS	2258538;2261645;-1	1035;3108	46.2	cation transporter
	TE101_09775	CDS	2261706;2262635;-1	309;930	43.12	HlyD family secretion protein
	TE101_09780	CDS	2262628;2264025;-1	465;1398	45.28	transporter
	TE101_09785	CDS	2264098;2264475;-1	125;378	43.92	hypothetical protein
	TE101_09790	CDS	2264495;2265394;-1	299;900	41.78	cation transporter
	TE101_09795	CDS	2265381;2265746;-1	121;366	40.98	hypothetical protein
	TE101_09800	CDS	2265743;2266369;-1	208;627	42.9	hypothetical protein
	TE101_09805	CDS	2266449;2266871;1	140;423	39.01	Cd(II)/Pb(II)-responsive transcriptional regulator
	TE101_09810	CDS	2267199;2268719;1	506;1521	43.85	transposase
	TE101_09815	CDS	2268750;2268962;-1	70;213	42.72	hypothetical protein
	TE101_09820	CDS	2269012;2269287;-1	91;276	37.68	mercuric transport protein periplasmic component
	TE101_09825	CDS	2269320;2269664;-1	114;345	43.77	mercury transporter
	TE101_09830	CDS	2269742;2270125;-1	127;384	37.5	MerR family transcriptional regulator
	TE101_09835	CDS	2270326;2271111;-1	261;786	40.71	hypothetical protein
	TE101_09840	CDS	2271101;2271856;-1	251;756	39.15	hypothetical protein
	TE101_09845	CDS	2271871;2272668;-1	265;798	39.22	hypothetical protein
	TE101_09850	CDS	2272959;2273570;1	203;612	42.32	integrase
	TE101_09855	CDS	2273805;2274692;-1	295;888	41.1	hypothetical protein
	TE101_09860	CDS	2275521;2276063;1	180;543	38.49	hypothetical protein
	TE101_09865	CDS	2276185;2276496;1	103;312	36.54	hypothetical protein
	TE101_09870	CDS	2276675;2276980;1	101;306	33.66	hypothetical protein
	TE101_09875	CDS	2277055;2277588;1	177;534	38.76	damage-inducible protein DinB
	TE101_09880	CDS	2278137;2279156;-1	339;1020	44.41	tryptophan--tRNA ligase
	TE101_09885	CDS	2279757;2280290;-1	177;534	40.07	hypothetical protein
INTEGRON-3	TE101_10785	CDS	2483343;2483777;1	144;435	37.24	hypothetical protein
	TE101_10790	CDS	2483880;2484158;1	92;279	35.48	hypothetical protein
	TE101_10795	CDS	2484506;2484688;-1	60;183	47.54	hypothetical protein
	TE101_10800	CDS	2484736;2485065;1	109;330	34.85	hypothetical protein
	TE101_10805	CDS	2485191;2485595;1	134;405	39.01	hypothetical protein
	TE101_10810	CDS	2486040;2486324;1	94;285	41.05	hypothetical protein
	TE101_10815	CDS	2486478;2487437;1	319;960	42.5	hypothetical protein
	TE101_10820	CDS	2487531;2487989;1	152;459	35.95	hypothetical protein
	TE101_10825	CDS	2488132;2488806;1	224;675	39.11	hypothetical protein
	TE101_10830	CDS	2488832;2489323;1	163;492	37.4	hypothetical protein
	TE101_10835	CDS	2489439;2489765;1	108;327	42.2	hypothetical protein
	TE101_10840	CDS	2490309;2490836;1	175;528	35.42	hypothetical protein
	TE101_10845	CDS	2490957;2491295;1	112;339	36.87	hypothetical protein
	TE101_10850	CDS	2491408;2491707;1	99;300	41	hypothetical protein
	TE101_10855	CDS	2492006;2493178;1	390;1173	34.27	hypothetical protein
	TE101_10860	CDS	2493284;2493568;1	94;285	41.4	hypothetical protein
	TE101_10865	CDS	2494034;2495080;-1	348;1047	43.46	IS110 family transposase
	TE101_10870	CDS	2495541;2495789;1	82;249	37.75	hypothetical protein
	TE101_10875	CDS	2495914;2496216;1	100;303	38.28	hypothetical protein
	TE101_10880	CDS	2496372;2496713;1	113;342	42.11	hypothetical protein
	TE101_10885	CDS	2497193;2498239;-1	348;1047	43.46	IS110 family transposase
	TE101_10890	CDS	2498975;2499256;1	93;282	37.23	hypothetical protein
	TE101_10895	CDS	2499379;2499633;1	84;255	34.51	hypothetical protein
	TE101_10900	CDS	2499751;2500116;1	121;366	36.34	hypothetical protein
	TE101_10905	CDS	2500231;2500641;1	136;411	38.93	thiol-disulfide oxidoreductase
	TE101_10910	CDS	2500759;2501124;1	121;366	40.16	hypothetical protein
	TE101_10915	CDS	2501759;2502211;1	150;453	40.62	hypothetical protein
	TE101_10920	CDS	2502374;2502643;1	89;270	30.37	hypothetical protein
	TE101_10925	CDS	2502785;2502973;1	62;189	35.45	hypothetical protein
NOT DETERMINED (N.D)	TE101_11450	CDS	2627788;2628381;1	197;594	39.39	hypothetical protein
	TE101_11455	CDS	2628780;2629364;-1	194;585	36.41	hypothetical protein
	TE101_11460	CDS	2629426;2630274;-1	282;849	37.46	hypothetical protein
	TE101_11465	CDS	2630594;2632291;1	565;1698	38.34	ATP-dependent endonuclease
	TE101_11470	CDS	2632288;2633661;1	457;1374	38.36	hypothetical protein
	TE101_11475	CDS	2634329;2634739;-1	136;411	34.06	hypothetical protein
	TE101_11480	CDS	2635260;2635760;-1	166;501	37.92	hypothetical protein
	TE101_11485	CDS	2636071;2636295;1	74;225	41.78	hypothetical protein
	TE101_11490	CDS	2636511;2636714;-1	67;204	37.75	hypothetical protein
	TE101_11495	CDS	2636785;2637093;-1	102;309	36.57	hypothetical protein
	TE101_11500	CDS	2637471;2637607;-1	pseudo;137	38.69	hypothetical protein
	TE101_11505	CDS	2637735;2637983;-1	82;249	38.15	hypothetical protein
	TE101_11510	CDS	2637973;2641302;-1	1109;3330	37.36	hypothetical protein
	TE101_11515	CDS	2641333;2641512;-1	59;180	36.11	hypothetical protein
	TE101_11520	CDS	2642723;2643244;-1	173;522	39.66	hypothetical protein
	TE101_11525	CDS	2643231;2645972;-1	913;2742	39.64	hypothetical protein
	TE101_11530	CDS	2645969;2648038;-1	689;2070	39.37	hypothetical protein
	TE101_11535	CDS	2648038;2649240;-1	400;1203	38.57	hypothetical protein
	TE101_11540	CDS	2649246;2649851;1	pseudo;606	43.07	dUTP diphosphatase
O-CHAIN OF THE LYPOPOLYSACCHARIDE	TE101_13765	CDS	3144022;3145128;1	368;1107	41.82	glycosyltransferase
	TE101_13770	CDS	3145130;3146155;1	341;1026	39.86	sulfotransferase family protein
	TE101_13775	CDS	3146173;3147054;1	293;882	41.16	hypothetical protein
	TE101_13780	CDS	3147041;3147784;1	247;744	43.15	hypothetical protein
	TE101_13785	CDS	3147919;3149412;1	497;1494	40.56	hypothetical protein
	TE101_13790	CDS	3149419;3150309;1	296;891	42.09	hypothetical protein
	TE101_13795	CDS	3150302;3151624;1	440;1323	39.91	O-antigen polymerase
	TE101_13800	CDS	3151627;3152415;1	262;789	35.87	hypothetical protein
	TE101_13805	CDS	3152463;3153269;-1	268;807	39.78	hypothetical protein
	TE101_13810	CDS	3153248;3155155;-1	635;1908	42.24	hypothetical protein
	TE101_13815	CDS	3155241;3156320;1	359;1080	40.28	hypothetical protein
	TE101_13820	CDS	3156297;3157784;-1	495;1488	41.13	hypothetical protein
	TE101_13825	CDS	3157784;3158929;-1	381;1146	45.46	glycosyl transferase family 1
	TE101_13830	CDS	3158926;3160314;-1	462;1389	41.54	exosortase
	TE101_13835	CDS	3160443;3161282;-1	279;840	42.38	polysaccharide deacetylase
NOT DETERMINED (N.D)	TE101_15890	CDS	3648842;3651772;-1	976;2931	45.38	hypothetical protein
	TE101_15895	CDS	3651868;3652602;-1	244;735	42.72	hypothetical protein
	TE101_15900	CDS	3652694;3653026;-1	110;333	48.05	pseudouridine synthase
	TE101_15905	CDS	3653186;3653602;-1	138;417	45.32	stress responsive alpha-beta barrel
	TE101_15910	CDS	3653882;3654073;1	63;192	42.19	hypothetical protein
	TE101_15915	CDS	3654119;3654322;-1	67;204	37.25	hypothetical protein
	TE101_15920	CDS	3654397;3655266;1	289;870	47.7	aquaporin
	TE101_15925	CDS	3655338;3656201;1	287;864	44.56	EamA family transporter
	TE101_15930	CDS	3656220;3656663;-1	147;444	48.65	hypothetical protein
	TE101_15935	CDS	3656674;3658560;-1	628;1887	47.69	TonB-dependent receptor
	TE101_15940	CDS	3658864;3660987;1	707;2124	44.11	TonB-dependent receptor
	TE101_15945	CDS	3661044;3661571;-1	175;528	45.64	polyketide cyclase
	TE101_15950	CDS	3661755;3664163;-1	802;2409	46.74	TonB-dependent receptor
	TE101_15955	CDS	3664710;3665708;-1	332;999	44.64	polyketide cyclase
	TE101_15960	CDS	3665841;3667454;1	537;1614	43.93	sodium transporter
	TE101_15965	CDS	3667487;3668575;1	362;1089	47.66	hypothetical protein
	TE101_15970	CDS	3668578;3669456;1	292;879	46.3	hypothetical protein
	TE101_15975	CDS	3669957;3670238;1	93;282	43.97	hypothetical protein
	TE101_15980	CDS	3670452;3672773;1	773;2322	49.27	isoquinoline 1-oxidoreductase
	TE101_15985	CDS	3672777;3673250;1	157;474	46.84	(2Fe-2S)-binding protein
	TE101_15990	CDS	3673628;3674374;-1	248;747	45.78	aldolase
	TE101_15995	CDS	3674355;3675074;-1	239;720	45.97	alpha/beta hydrolase
	TE101_16000	CDS	3675067;3676089;-1	340;1023	47.02	LacI family transcriptional regulator
	TE101_16005	CDS	3676090;3677367;-1	425;1278	46.09	histidinol dehydrogenase
	TE101_16010	CDS	3677488;3678228;1	246;741	46.15	3-oxoacyl-ACP reductase
	TE101_16015	CDS	3678244;3679248;1	334;1005	47.66	cupin
	TE101_16020	CDS	3679260;3680276;1	338;1017	47.79	polyketide cyclase
	TE101_16025	CDS	3680349;3683504;-1	1051;3156	47.81	glycosyl hydrolase
	TE101_16030	CDS	3683745;3684551;1	268;807	40.15	hypothetical protein
	TE101_16035	CDS	3684617;3684907;-1	96;291	42.27	hypothetical protein
	TE101_16040	CDS	3685137;3685694;1	185;558	45.88	hypothetical protein
	TE101_16045	CDS	3685808;3687511;1	567;1704	49.24	hypothetical protein
	TE101_16050	CDS	3687551;3688438;-1	295;888	45.16	LysR family transcriptional regulator
	TE101_16055	CDS	3688466;3689605;-1	379;1140	46.93	hypothetical protein
	TE101_16060	CDS	3689598;3692777;-1	pseudo;3180	46.86	RND transporter
	TE101_16065	CDS	3692801;3693850;-1	349;1050	45.52	zinc-binding dehydrogenase
	TE101_16070	CDS	3693980;3695074;-1	364;1095	46.3	aldo/keto reductase
O-CHAIN OF THE LYPOPOLYSACCHARIDE-2	TE101_17280	CDS	3990627;3991511;-1	294;885	43.28	glucose-1-phosphate thymidylyltransferase
	TE101_17285	CDS	3991524;3992864;-1	446;1341	43.92	phosphoglucosamine mutase
	TE101_17290	CDS	3992931;3994763;-1	610;1833	43.54	glutamine--fructose-6-phosphate transaminase (isomerizing)
	TE101_17295	CDS	3994785;3995876;-1	363;1092	39.47	alanine racemase
	TE101_17300	CDS	3995873;3997648;-1	591;1776	36.43	hypothetical protein
	TE101_17305	CDS	3997678;4000704;-1	1008;3027	39.91	hypothetical protein
	TE101_17310	CDS	4000701;4002707;-1	668;2007	40.31	hypothetical protein
	TE101_17315	CDS	4002934;4004379;1	481;1446	37.83	hypothetical protein
	TE101_17320	CDS	4004521;4005447;-1	308;927	37.97	hypothetical protein
	TE101_17325	CDS	4005456;4006706;-1	416;1251	38.53	hypothetical protein
	TE101_17330	CDS	4006699;4007664;-1	321;966	38.1	hypothetical protein
	TE101_17335	CDS	4007661;4008896;-1	411;1236	33.74	hypothetical protein
	TE101_17340	CDS	4008899;4010107;-1	402;1209	34	hypothetical protein
	TE101_17345	CDS	4010267;4011619;-1	450;1353	44.94	flagellin
	TE101_17350	CDS	4011869;4012237;1	122;369	39.84	hypothetical protein
MOBILIZABLE GENOMIC ISLAND (MGI)	TE101_19790	CDS	4575257;4576471;1	404;1215	41.81	integrase
	TE101_19795	CDS	4576511;4577338;-1	275;828	36.84	hypothetical protein
	TE101_19800	CDS	4577436;4577669;-1	77;234	49.15	hypothetical protein
	TE101_19805	CDS	4577683;4577922;-1	79;240	42.5	hypothetical protein
	TE101_19810	CDS	4577922;4579646;-1	574;1725	43.3	hypothetical protein
	TE101_19815	CDS	4580138;4580497;-1	119;360	41.67	hypothetical protein
	TE101_19820	CDS	4580562;4580771;-1	69;210	41.43	hypothetical protein
	TE101_19825	CDS	4580888;4581157;1	89;270	44.07	transcriptional regulator
	TE101_19830	CDS	4581176;4582042;-1	288;867	42.68	integrase
	TE101_19835	CDS	4582172;4582391;1	pseudo;220	43.64	hypothetical protein
	TE101_19840	CDS	4582881;4583915;-1	344;1035	43.77	hydroxyacid dehydrogenase
	TE101_19845	CDS	4583952;4584785;-1	277;834	35.97	ATP F0F1 synthase synthase
	TE101_19850	CDS	4584788;4585345;-1	185;558	39.07	hypothetical protein
	TE101_19855	CDS	4585461;4587974;-1	837;2514	45.7	hypothetical protein
	TE101_19860	CDS	4588060;4589364;-1	434;1305	45.75	restriction endonuclease
	TE101_19865	CDS	4590011;4591141;-1	376;1131	39.61	hypothetical protein
	TE101_19870	CDS	4591144;4591473;-1	109;330	39.39	MarR family transcriptional regulator
	TE101_19875	CDS	4591841;4592074;1	77;234	39.74	hypothetical protein
	TE101_19880	CDS	4592077;4592277;1	66;201	32.34	hypothetical protein
METAL RESISTANCE	TE101_20590	CDS	98537;99508;1	323;972	45.78	integrase
	TE101_20595	CDS	99968;100489;-1	173;522	36.02	hypothetical protein
	TE101_20600	CDS	100572;100922;-1	116;351	41.03	hypothetical protein
	TE101_20605	CDS	101520;101705;1	61;186	39.78	hypothetical protein
	TE101_20610	CDS	101688;101888;-1	66;201	41.79	hypothetical protein
	TE101_20615	CDS	102459;103475;-1	338;1017	46.31	hypothetical protein
	TE101_20620	CDS	103534;106539;1	1001;3006	39.16	DDE transposase
	TE101_20625	CDS	106566;107132;-1	188;567	39.15	invertase
	TE101_20630	CDS	107409;107612;1	67;204	41.67	multi-sensor hybrid histidine kinase
	TE101_20635	CDS	108050;108802;1	250;753	40.9	phenylacetic acid degradation protein
	TE101_20640	CDS	108826;109959;1	377;1134	38.45	radical SAM protein
	TE101_20645	CDS	109959;110405;1	148;447	42.06	protein dehydratase
	TE101_20650	CDS	110666;110935;-1	89;270	36.67	response regulator
	TE101_20655	CDS	111080;111514;-1	144;435	42.07	hypothetical protein
	TE101_20660	CDS	112547;113272;-1	241;726	43.94	hypothetical protein
	TE101_20665	CDS	113291;113497;-1	68;207	40.58	hypothetical protein
	TE101_20670	CDS	113839;114798;-1	pseudo;960	44.38	integrase
	TE101_20675	CDS	115280;115663;1	127;384	36.98	hypothetical protein
	TE101_20680	CDS	115795;116073;1	92;279	39.78	hypothetical protein
	TE101_20685	CDS	116702;116923;1	73;222	45.05	hypothetical protein
	TE101_20690	CDS	117123;117326;-1	67;204	45.59	hypothetical protein
	TE101_20695	CDS	117372;117734;1	120;363	38.29	hypothetical protein
	TE101_20700	CDS	117880;118308;1	142;429	37.06	hypothetical protein
	TE101_20705	CDS	118424;118777;1	117;354	38.98	hypothetical protein
	TE101_20710	CDS	119243;120289;-1	348;1047	43.46	IS110 family transposase
	TE101_20715	CDS	120489;120845;1	118;357	35.85	hypothetical protein
	TE101_20720	CDS	121395;122416;-1	pseudo;1022	46.97	IS110 family transposase
	TE101_20725	CDS	122670;122810;1	pseudo;141	47.52	umuC protein
	TE101_20730	CDS	123475;128103;1	1542;4629	40.7	hypothetical protein
	TE101_20735	CDS	128100;128612;1	170;513	34.89	hypothetical protein
	TE101_20740	CDS	130669;130896;1	pseudo;228	45.18	integrase
	TE101_20745	CDS	131104;131256;1	pseudo;153	42.48	hypothetical protein
	TE101_20750	CDS	131772;132107;1	111;336	32.44	hypothetical protein
	TE101_20755	CDS	132281;132430;1	pseudo;150	37.33	hypothetical protein
	TE101_20760	CDS	132983;133360;1	125;378	33.07	hypothetical protein
	TE101_20765	CDS	134450;137428;-1	992;2979	47.67	Tn3 family transposase
	TE101_20770	CDS	137532;142196;-1	1554;4665	40.66	hypothetical protein
	TE101_20775	CDS	143090;143482;-1	130;393	38.42	hypothetical protein
	TE101_20780	CDS	143634;144080;-1	148;447	42.73	hypothetical protein
	TE101_20785	CDS	144170;144391;-1	73;222	43.69	hypothetical protein
	TE101_20790	CDS	144475;144582;-1	35;108	46.3	hypothetical protein
	TE101_20795	CDS	144909;145205;-1	98;297	45.45	hypothetical protein
	TE101_20800	CDS	145266;145481;-1	71;216	43.52	hypothetical protein
	TE101_20805	CDS	145532;145921;-1	129;390	38.97	hypothetical protein
	TE101_20810	CDS	146166;146432;-1	88;267	36.7	hypothetical protein
	TE101_20815	CDS	146622;146825;-1	67;204	37.25	hypothetical protein
	TE101_20820	CDS	147505;147780;1	91;276	35.14	hypothetical protein
	TE101_20825	CDS	147887;148429;1	180;543	40.33	hypothetical protein
	TE101_20830	CDS	148467;148841;1	124;375	39.47	hypothetical protein
	TE101_20835	CDS	149737;150438;-1	233;702	47.86	hypothetical protein
	TE101_20840	CDS	150885;152324;1	479;1440	49.38	aldehyde dehydrogenase
	TE101_20845	CDS	152563;152940;1	125;378	29.89	hypothetical protein
	TE101_20850	CDS	153008;154213;-1	401;1206	48.92	hypothetical protein
	TE101_20855	CDS	154487;156478;-1	663;1992	47.19	sigma-54-dependent Fis family transcriptional regulator
	TE101_20860	CDS	157081;158814;1	577;1734	50.81	alcohol dehydrogenase
	TE101_20865	CDS	158995;159549;1	184;555	53.15	hypothetical protein
	TE101_20870	CDS	159562;160023;1	153;462	48.48	hypothetical protein
	TE101_20875	CDS	160043;163363;1	1106;3321	52.39	hypothetical protein
	TE101_20880	CDS	163386;164534;1	382;1149	52.22	alpha-hydroxy-acid oxidizing enzyme
	TE101_20885	CDS	164656;166704;1	682;2049	52.03	hypothetical protein
	TE101_20890	CDS	167033;167461;-1	142;429	46.39	hypothetical protein
	TE101_20895	CDS	167606;168523;-1	305;918	42.27	HrgA protein
	TE101_20900	CDS	168587;169720;-1	377;1134	40.3	hypothetical protein
	TE101_20905	CDS	169853;170701;1	pseudo;849	46.53	DDE transposase
	TE101_20910	CDS	170692;173463;-1	923;2772	47.51	transposase
	TE101_20915	CDS	173580;174146;-1	188;567	47.8	hypothetical protein
	TE101_20920	CDS	174143;174538;-1	131;396	47.98	hypothetical protein
	TE101_20925	CDS	174562;174996;-1	144;435	54.02	MerR family transcriptional regulator
	TE101_20930	CDS	175016;175816;-1	266;801	53.68	diguanylate phosphodiesterase
	TE101_20935	CDS	175828;177495;-1	555;1668	51.98	mercury(II) reductase
	TE101_20940	CDS	177533;177952;-1	139;420	51.67	mercury transporter MerC
	TE101_20945	CDS	177956;178231;-1	91;276	44.93	mercuric transport protein periplasmic component
	TE101_20950	CDS	178287;178634;-1	115;348	51.72	mercury transporter
	TE101_20955	CDS	178728;180062;-1	444;1335	51.69	Hg(II)-responsive transcriptional regulator
	TE101_20960	CDS	180267;181316;1	349;1050	52.48	chromosome partitioning protein ParA
	TE101_20965	CDS	181418;182437;-1	339;1020	51.67	chromosome partitioning protein ParA
	TE101_20970	CDS	182645;183652;1	335;1008	56.45	integrase
	TE101_20975	CDS	183682;184584;-1	300;903	59.03	hypothetical protein
	TE101_20980	CDS	184643;186100;-1	485;1458	60.43	chromate transporter
	TE101_20985	CDS	186103;187032;-1	309;930	58.17	chromate resistance protein
	TE101_20990	CDS	187202;190135;1	977;2934	48.84	DDE transposase
	TE101_20995	CDS	190258;190638;-1	126;381	36.22	hypothetical protein
	TE101_21000	CDS	190697;190972;-1	91;276	36.59	hypothetical protein
	TE101_21005	CDS	190982;191194;-1	70;213	44.13	hypothetical protein
	TE101_21010	CDS	191206;191511;-1	101;306	38.56	hypothetical protein
	TE101_21015	CDS	191520;192023;-1	167;504	40.48	hypothetical protein

## Sheet: Table S2
Supplementary Table S2. Detected TSSs associated with leaderless transcripts and 5′-UTRs ≥200 nt
Chromosome	Position	5′-UTR lengths (nt)	Strand	Locus_Tag	Associated_Gene_Product
TE101	2042620	1	-	TE101_08825	SsrA-binding protein
TE101	2264477	1	-	TE101_09785	hypothetical protein
TE101	2820162	1	-	TE101_12260	erythronate-4-phosphate dehydrogenase
TE101	295925	2	-	TE101_01355	integrase
TE101	918214	2	-	TE101_04040	YigZ family protein
TE101	1914793	2	+	TE101_08265	23S rRNA pseudouridine(955/2504/2580) synthase
TE101	1571628	6	+	TE101_06830	SMC-Scp complex subunit ScpB
TE101	2991525	9	+	TE101_13055	hypothetical protein
TE101	3945077	9	+	TE101_17095	hypothetical protein
pTE101a	187034	1	-	TE101_20985	chromate resistance protein
Chromosome	Position	5′-UTR lengths (nt)	Strand	Locus_Tag	Associated_Gene_Product
TE101	3366534	210	-	TE101_14675	Fe-S protein EB3
TE101	1966357	213	+	TE101_08510	translation initiation factor IF-2
TE101	573337	216	+	TE101_02610	50S ribosomal protein L27
TE101	2321349	216	+	TE101_10045	outer membrane lipoprotein-sorting protein
TE101	4015748	217	-	TE101_17380	50S ribosomal protein L36
TE101	1917593	217	+	TE101_08285	50S ribosomal protein L32
TE101	4247592	235	+	TE101_18420	flagellar motor protein MotB
TE101	259649	241	+	TE101_01160	hypothetical protein
TE101	1634526	245	-	TE101_07065	nucleoside triphosphate hydrolase
TE101	4015117	249	-	TE101_17370	30S ribosomal protein S11
TE101	259635	255	+	TE101_01160	hypothetical protein
TE101	1156991	267	+	TE101_04980	flagellar hook protein
TE101	1196991	267	+	TE101_05165	RNA polymerase sigma factor FliA
TE101	1153903	268	+	TE101_04960	flagellin
TE101	4178533	270	-	TE101_18075	50S ribosomal protein L10
TE101	1241130	277	+	TE101_05365	phage shock protein B
TE101	2428244	277	-	TE101_10530	30S ribosomal protein S1
TE101	1137695	279	-	TE101_04875	flagellar biosynthesis anti-sigma factor FlgM
TE101	1158430	280	+	TE101_04985	flagellar export chaperone FliS
TE101	1760197	280	+	TE101_07655	translation initiation factor IF-3
TE101	224329	284	+	TE101_01000	hypothetical protein
TE101	224319	294	+	TE101_01000	hypothetical protein
TE101	1198916	296	+	TE101_05180	chemotaxis protein CheA
TE101	4518613	333	-	TE101_19550	GNAT family N-acetyltransferase
TE101	1198872	340	+	TE101_05180	chemotaxis protein CheA
TE101	1196911	347	+	TE101_05165	RNA polymerase sigma factor FliA
TE101	1184132	352	+	TE101_05100	flagellar basal body-associated protein FliL
TE101	2106371	357	+	TE101_09120	ATP-dependent metalloprotease
TE101	2106356	372	+	TE101_09120	ATP-dependent metalloprotease
TE101	1917397	413	+	TE101_08285	50S ribosomal protein L32
TE101	1156794	464	+	TE101_04980	flagellar hook protein
TE101	259398	492	+	TE101_01160	hypothetical protein
TE101	1156102	644	+	TE101_04975	flagellar biosynthesis protein FlaG
TE101	1343175	742	-	TE101_05785	hypothetical protein

## Sheet: Table S3
Supplementary Table S3. All TSSs identified in this work. The table is sorted according to the position in the genome
Chromosome	TSS_ID	TSSCount_37ppt_S1	TSSCount_37ppt_S2	TSSCount_43ppt_S3	TSSCount_43ppt_S4	Type	Strand	Position	TSS_Description	Associated_Gene_Product	logFC	logCPM	PValue	FDR	Predicted_TFs
TE101	gTSS+59	15	14	32	5	gTSS	+	59	gTSS, 150 bp upstream of gene TE101_00005.	chromosomal replication initiation protein DnaA	0.686781	4.90419	0.602259	0.788058
TE101	iTSS+367	0	0	10	5	iTSS	+	367	iTSS, 158 bp inside of gene TE101_00005.	chromosomal replication initiation protein DnaA	6.34741	3.44413	0.00590921	0.0374131
TE101	iTSS+1631	162	225	193	59	iTSS	+	1631	iTSS, 1422 bp inside of gene TE101_00005.	chromosomal replication initiation protein DnaA	-0.0724723	8.03242	0.923113	0.987513
TE101	gTSS+1830	0	25	13	11	gTSS	+	1830	gTSS, 67 bp upstream of gene TE101_00010.	DNA polymerase III subunit beta	1.02594	4.65719	0.502602	0.704957
TE101	iTSS+3866	17	102	57	40	iTSS	+	3866	iTSS, 743 bp inside of gene TE101_00015.	DNA replication/repair protein RecF	0.67271	6.62507	0.454963	0.659901
TE101	iTSS-8341	0	0	11	2	iTSS	-	8341	iTSS, 1085 bp inside of gene TE101_00030.	glycine--tRNA ligase subunit beta	5.91774	3.16157	0.0121496	0.0490706
TE101	gTSS-10375	16	18	58	5	gTSS	-	10375	gTSS, 41 bp upstream of gene TE101_00035.	glycine--tRNA ligase subunit alpha	1.12579	5.35411	0.326483	0.540542
TE101	gTSS-11702	19	19	1	3	gTSS	-	11702	gTSS, 39 bp upstream of gene TE101_00045.	hypothetical protein	-2.19756	4.33517	0.17652	0.355189
TE101	iTSS-12000	0	0	13	3	iTSS	-	12000	iTSS, 186 bp inside of gene TE101_00050.	GTPase-activating protein	6.24714	3.38933	0.00639858	0.0374131
TE101	aTSS+12194	0	8	10	1	aTSS	+	12194	aTSS, 8 bp upstream of reverse gene TE101_00050	GTPase-activating protein	0.955144	3.38205	0.605403	0.790144
TE101	gTSS-12218	7	20	43	17	gTSS	-	12218	gTSS, 32 bp upstream of gene TE101_00050.	GTPase-activating protein	1.84117	5.43202	0.0848732	0.206815
TE101	nTSS+13051	11	57	36	16	nTSS	+	13051	nTSS, at position 13050 on + strand, before gene TE101_00065, antistrand nearest gene is TE101_00055	nTSS	0.407654	5.71728	0.692932	0.842124
TE101	nTSS-13234	3274	14427	12234	2220	nTSS	-	13234	nTSS, at position 13233 on - strand, before gene TE101_00055, antistrand nearest gene is TE101_00065	nTSS	0.224277	13.5543	0.752201	0.882134
TE101	gTSS-13987	29	14	4	5	gTSS	-	13987	gTSS, 48 bp upstream of gene TE101_00060.	cytochrome c4	-1.42706	4.68278	0.315413	0.528974
TE101	gTSS-17986	0	2	68	13	gTSS	-	17986	gTSS, 28 bp upstream of gene TE101_00070.	DNA polymerase I	5.62748	5.32742	0.000120913	0.00316904
TE101	nTSS+18031	10	2	0	0	nTSS	+	18031	nTSS, at position 18030 on + strand, before gene TE101_00075, antistrand nearest gene is TE101_00070	nTSS	-5.5179	3.04602	0.0409305	0.115466
TE101	gTSS+19161	13	40	15	7	gTSS	+	19161	gTSS, 139 bp upstream of gene TE101_00080.	potassium transporter	-0.504685	5.02706	0.686338	0.838486
TE101	iTSS+20062	1	11	0	0	iTSS	+	20062	iTSS, 762 bp inside of gene TE101_00080.	potassium transporter	-5.21717	2.88578	0.0617316	0.159202
TE101	gTSS-22314	1	6	17	3	gTSS	-	22314	gTSS, 70 bp upstream of gene TE101_00085.	Trk system potassium transport protein TrkA	1.99138	3.84445	0.216323	0.414145
TE101	gTSS-25177	397	617	673	172	gTSS	-	25177	gTSS, 78 bp upstream of gene TE101_00100.	peptide deformylase	0.239599	9.55631	0.714108	0.854352
TE101	gTSS+25191	1	21	22	4	gTSS	+	25191	gTSS, 125 bp upstream of gene TE101_00105.	peptidoglycan-binding protein	0.832114	4.43965	0.57532	0.766723
TE101	gTSS+25260	14	8	34	8	gTSS	+	25260	gTSS, 56 bp upstream of gene TE101_00105.	peptidoglycan-binding protein	1.30504	4.95683	0.285097	0.495075
TE101	iTSS+27275	0	12	11	9	iTSS	+	27275	iTSS, 846 bp inside of gene TE101_00110.	DNA protecting protein DprA	1.77125	4.21624	0.300942	0.513881
TE101	gTSS+27399	151	96	37	11	gTSS	+	27399	gTSS, 141 bp upstream of gene TE101_00115.	hypothetical protein	-1.90915	6.88587	0.022001	0.0726064
TE101	nTSS+34412	42	61.5	41	5	nTSS	+	34412	nTSS, at position 34411 on + strand, before gene TE101_00160, antistrand nearest gene is TE101_00150	nTSS	-0.810736	5.86919	0.397505	0.611587
TE101	gTSS-42619	42	23	4	2	gTSS	-	42619	gTSS, 103 bp upstream of gene TE101_00190.	hypothetical protein	-2.84316	4.96757	0.0348121	0.10257
TE101	gTSS-50611	37	42	35	12	gTSS	-	50611	gTSS, 77 bp upstream of gene TE101_00215.	hypothetical protein	-0.188511	5.78162	0.869235	0.959949
TE101	iTSS-53855	0	0	9	2	iTSS	-	53855	iTSS, 1069 bp inside of gene TE101_00235.	bifunctional 4'-phosphopantothenoylcysteine decarboxylase/phosphopantothenoylcysteine synthetase	5.7234	3.03132	0.0180865	0.0620503
TE101	iTSS-53974	3	19	4	4	iTSS	-	53974	iTSS, 950 bp inside of gene TE101_00235.	bifunctional 4'-phosphopantothenoylcysteine decarboxylase/phosphopantothenoylcysteine synthetase	-0.433398	3.93619	0.88359	0.968734
TE101	gTSS-54949	0	12	49	25	gTSS	-	54949	gTSS, 25 bp upstream of gene TE101_00235.	bifunctional 4'-phosphopantothenoylcysteine decarboxylase/phosphopantothenoylcysteine synthetase	3.47746	5.56477	0.00544363	0.0374131
TE101	iTSS+55661	50	33	16	11	iTSS	+	55661	iTSS, 527 bp inside of gene TE101_00240.	hypothetical protein	-0.9104	5.64517	0.388373	0.602473
TE101	gTSS+55813	892	1506	596	203	gTSS	+	55813	gTSS, 91 bp upstream of gene TE101_00245.	hypothetical protein	-0.980608	10.253	0.124655	0.274923
TE101	nTSS+60023	2	51	28	22	nTSS	+	60023	nTSS, at position 60022 on + strand, before gene TE101_00265, antistrand nearest gene is TE101_00285	nTSS	0.972949	5.63335	0.431137	0.639331
TE101	gTSS+60129	179	230	843	126	gTSS	+	60129	gTSS, 98 bp upstream of gene TE101_00265.	50S ribosomal protein L28	1.5771	9.14055	0.0264883	0.0832074
TE101	gTSS+60360	0	0	24	5	gTSS	+	60360	gTSS, 115 bp upstream of gene TE101_00270.	50S ribosomal protein L33	7.05056	4.02451	0.00467942	0.0374131
TE101	gTSS+60863	0	7	15	2	gTSS	+	60863	gTSS, 34 bp upstream of gene TE101_00275.	hypothetical protein	1.768	3.66933	0.263234	0.47202
TE101	aTSS+63529	71	127	76	25	aTSS	+	63529	aTSS, 30 bp upstream of reverse gene TE101_00290	3-deoxy-D-manno-octulosonic acid kinase	-0.369034	6.9207	0.636105	0.809588
TE101	gTSS+70431	12	66	26	11	gTSS	+	70431	gTSS, 38 bp upstream of gene TE101_00320.	thiosulfate sulfurtransferase	-0.289539	5.57163	0.799034	0.914689
TE101	iTSS+71401	9	2	2	0	iTSS	+	71401	iTSS, 479 bp inside of gene TE101_00325.	rhomboid family intramembrane serine protease GlpG	-2.06239	3.10214	0.220765	0.418662
TE101	gTSS-72287	29	24	70	7	gTSS	-	72287	gTSS, 33 bp upstream of gene TE101_00330.	flagellar basal body-associated protein FliL	0.76317	5.76032	0.480591	0.686472
TE101	gTSS-74212	0	23	18	5	gTSS	-	74212	gTSS, 33 bp upstream of gene TE101_00345.	hypothetical protein	0.727871	4.41118	0.676979	0.834243
TE101	gTSS-84463	0	0	2	9	gTSS	-	84463	gTSS, 26 bp upstream of gene TE101_00385.	hypothetical protein	6.46439	3.45036	0.01666	0.0593717
TE101	aTSS+85466	51	23	4	3	aTSS	+	85466	aTSS, 548 bp downstream of reverse gene TE101_00395	hypothetical protein	-2.73456	5.1671	0.0368021	0.106622
TE101	gTSS-87081	19	67	51	11	gTSS	-	87081	gTSS, 20 bp upstream of gene TE101_00400.	hypothetical protein	0.0829042	5.89989	0.96063	1
TE101	gTSS+89789	26	59	42	12	gTSS	+	89789	gTSS, 26 bp upstream of gene TE101_00415.	hypothetical protein	-0.0664061	5.85728	0.958095	1
TE101	gTSS+93306	33	48	27	1	gTSS	+	93306	gTSS, 160 bp upstream of gene TE101_00435.	Zn-dependent hydrolase	-1.29615	5.40279	0.259337	0.466516
TE101	gTSS+93348	21	44	25	15	gTSS	+	93348	gTSS, 118 bp upstream of gene TE101_00435.	Zn-dependent hydrolase	0.10577	5.58596	0.9296	0.991301
TE101	gTSS-98324	0	25	12	4	gTSS	-	98324	gTSS, 23 bp upstream of gene TE101_00450.	hypothetical protein	0.147775	4.23759	0.959286	1
TE101	nTSS-105362	3	4	11	4	nTSS	-	105362	nTSS, at position 105361 on - strand, before gene TE101_00480, antistrand nearest gene is TE101_00505	nTSS	1.65625	3.71448	0.239682	0.443038
TE101	iTSS-106892	0	0	10	2	iTSS	-	106892	iTSS, 881 bp inside of gene TE101_00490.	heme biosynthesis operon protein HemX	5.82457	3.09806	0.0146519	0.0544918
TE101	iTSS-108107	19	19	3	4	iTSS	-	108107	iTSS, 398 bp inside of gene TE101_00495.	uroporphyrinogen-III synthase	-1.52673	4.44344	0.306512	0.520471
TE101	iTSS-108127	10	12	25	9	iTSS	-	108127	iTSS, 378 bp inside of gene TE101_00495.	uroporphyrinogen-III synthase	1.20004	4.81597	0.318461	0.531713
TE101	gTSS-109568	5	10	4	5	gTSS	-	109568	gTSS, 61 bp upstream of gene TE101_00500.	hydroxymethylbilane synthase	0.238151	3.81721	0.867332	0.958786
TE101	gTSS+111800	14	68	84	21	gTSS	+	111800	gTSS, 39 bp upstream of gene TE101_00515.	guanylate kinase	0.968693	6.30348	0.282203	0.491198
TE101	iTSS+112155	0	0	8	4	iTSS	+	112155	iTSS, 316 bp inside of gene TE101_00515.	guanylate kinase	6.02127	3.21709	0.00913088	0.0408597
TE101	gTSS+112604	20	15	24	2	gTSS	+	112604	gTSS, 46 bp upstream of gene TE101_00520.	DNA-directed RNA polymerase subunit omega	-0.205524	4.74762	0.891787	0.971996
TE101	gTSS+113034	0	11	7	6	gTSS	+	113034	gTSS, 31 bp upstream of gene TE101_00525.	bifunctional GTP diphosphokinase/guanosine-3',5'-bis(diphosphate) 3'-diphosphatase	1.27669	3.8273	0.457753	0.662668
TE101	iTSS+114232	0	0	10	4	iTSS	+	114232	iTSS, 1167 bp inside of gene TE101_00525.	bifunctional GTP diphosphokinase/guanosine-3',5'-bis(diphosphate) 3'-diphosphatase	6.18672	3.33488	0.00651462	0.0374131
TE101	aTSS-115003	4	52	22	0	aTSS	-	115003	aTSS, 1938 bp downstream of forward gene TE101_00525	bifunctional GTP diphosphokinase/guanosine-3',5'-bis(diphosphate) 3'-diphosphatase	-1.01869	4.85305	0.487499	0.692826
TE101	gTSS+115061	0	16	21	3	gTSS	+	115061	gTSS, 140 bp upstream of gene TE101_00530.	reactive intermediate/imine deaminase	1.13562	4.2128	0.50728	0.709751
TE101	nTSS+119948	16	55	82	9	nTSS	+	119948	nTSS, at position 119947 on + strand, before gene TE101_00555, antistrand nearest gene is TE101_00580	nTSS	0.754077	6.00164	0.453235	0.658334
TE101	iTSS+123297	66	81	55	18	iTSS	+	123297	iTSS, 1236 bp inside of gene TE101_00565.	ABC transporter permease	-0.453894	6.51476	0.571672	0.764263
TE101	gTSS+124380	29	12	6	6	gTSS	+	124380	gTSS, 187 bp upstream of gene TE101_00575.	hypothetical protein	-1.00729	4.73711	0.495668	0.698273
TE101	gTSS-127140	5	8	15	0	gTSS	-	127140	gTSS, 56 bp upstream of gene TE101_00585.	hypothetical protein	0.382721	3.76417	0.93359	0.991832
TE101	gTSS+127275	0	3	24	6	gTSS	+	127275	gTSS, 34 bp upstream of gene TE101_00590.	hypothetical protein	3.79943	4.17541	0.0285006	0.0868113
TE101	gTSS+127684	6	89	29	4	gTSS	+	127684	gTSS, 84 bp upstream of gene TE101_00595.	hypothetical protein	-0.968014	5.54363	0.430715	0.639126
TE101	gTSS-133673	2	9	9	4	gTSS	-	133673	gTSS, 32 bp upstream of gene TE101_00620.	hypothetical protein	0.975559	3.76067	0.573419	0.765691
TE101	gTSS+134657	4	72	11	24	gTSS	+	134657	gTSS, 189 bp upstream of gene TE101_00630.	efflux transporter periplasmic adaptor subunit	0.238908	5.71552	0.847791	0.945615
TE101	gTSS-148216	1	12	28	38	gTSS	-	148216	gTSS, 54 bp upstream of gene TE101_00675.	hypothetical protein	3.49576	5.70794	0.00427863	0.0374131
TE101	iTSS-160887	0	0	10	7	iTSS	-	160887	iTSS, 961 bp inside of gene TE101_00725.	DNA helicase II	6.63586	3.64634	0.00584188	0.0374131
TE101	gTSS-164749	140	179	49	33	gTSS	-	164749	gTSS, 25 bp upstream of gene TE101_00735.	diguanylate cyclase	-1.16643	7.35125	0.128957	0.28324
TE101	gTSS-167390	0	22	28	14	gTSS	-	167390	gTSS, 114 bp upstream of gene TE101_00750.	hypothetical protein	1.83078	5.02437	0.193432	0.381115
TE101	gTSS-167399	0	0	10	3	gTSS	-	167399	gTSS, 123 bp upstream of gene TE101_00750.	hypothetical protein	6.01415	3.21967	0.00885607	0.0408441
TE101	gTSS-168266	5	17	1	1	gTSS	-	168266	gTSS, 163 bp upstream of gene TE101_00755.	diaminopimelate epimerase	-2.52957	3.5915	0.137458	0.294795
TE101	iTSS-169615	24	4	50	18	iTSS	-	169615	iTSS, 10 bp inside of gene TE101_00765.	hypothetical protein	1.67816	5.61532	0.14261	0.3035
TE101	gTSS+171511	20	60	0	2	gTSS	+	171511	gTSS, 67 bp upstream of gene TE101_00780.	ribonuclease E activity regulator RraA	-4.094	4.99101	0.0150503	0.0546614
TE101	gTSS-174380	22	52	43	9	gTSS	-	174380	gTSS, 146 bp upstream of gene TE101_00790.	S1/P1 Nuclease	0.00118967	5.69537	1	1
TE101	gTSS+177682	0	9	65	4	gTSS	+	177682	gTSS, 37 bp upstream of gene TE101_00810.	inorganic pyrophosphatase	3.27417	5.05059	0.0321091	0.0957326
TE101	gTSS+182977	0	12	34	3	gTSS	+	182977	gTSS, 25 bp upstream of gene TE101_00845.	heat-shock protein Hsp70	2.05614	4.46185	0.225144	0.423601
TE101	gTSS+197218	1	20	18	5	gTSS	+	197218	gTSS, 186 bp upstream of gene TE101_00895.	sodium transporter	0.827944	4.3765	0.603425	0.788475
TE101	gTSS+199071	1	14	7	0	gTSS	+	199071	gTSS, 163 bp upstream of gene TE101_00900.	single-stranded DNA-binding protein	-0.659209	3.44532	0.733205	0.866165
TE101	gTSS+199145	58	84	162	43	gTSS	+	199145	gTSS, 89 bp upstream of gene TE101_00900.	single-stranded DNA-binding protein	1.03718	7.23621	0.163158	0.335104
TE101	gTSS-209418	10	8	17	6	gTSS	-	209418	gTSS, 189 bp upstream of gene TE101_00925.	TonB-dependent receptor	0.876317	4.41626	0.520604	0.723453
TE101	gTSS+214566	36	124	73	16	gTSS	+	214566	gTSS, 53 bp upstream of gene TE101_00950.	hypothetical protein	-0.288449	6.58636	0.734391	0.867112
TE101	gTSS+215251	8	8	18	35	gTSS	+	215251	gTSS, 38 bp upstream of gene TE101_00955.	agglutinin biogenesis protein MshI	2.81044	5.56956	0.0182723	0.0624973
TE101	iTSS+215422	0	0	14	6	iTSS	+	215422	iTSS, 133 bp inside of gene TE101_00955.	agglutinin biogenesis protein MshI	6.72046	3.73015	0.00556207	0.0374131
TE101	iTSS+224175	183	240	250	39	iTSS	+	224175	iTSS, 825 bp inside of gene TE101_00995.	MSHA biogenesis protein MshG	-0.195536	8.10644	0.782956	0.905248
TE101	gTSS+224319	0	2	62	10	gTSS	+	224319	gTSS, 294 bp upstream of gene TE101_01000.	hypothetical protein	5.42173	5.13995	0.000319269	0.00660214
TE101	gTSS+224329	0	0	21	39	gTSS	+	224329	gTSS, 284 bp upstream of gene TE101_01000.	hypothetical protein	8.7767	5.53595	2.41799e-05	0.000865104
TE101	iTSS+224631	0	0	25	4	iTSS	+	224631	iTSS, 18 bp inside of gene TE101_01000.	hypothetical protein	6.99068	3.9842	0.00571634	0.0374131
TE101	iTSS+224912	0	0	16	12	iTSS	+	224912	iTSS, 299 bp inside of gene TE101_01000.	hypothetical protein	7.39008	4.2638	0.00256032	0.0285691
TE101	gTSS+225052	0	0	6	6	gTSS	+	225052	gTSS, 101 bp upstream of gene TE101_01005.	agglutinin biogenesis protein MshB	6.22095	3.33419	0.00915445	0.0408597
TE101	iTSS+225473	0	0	27	10	iTSS	+	225473	iTSS, 320 bp inside of gene TE101_01005.	agglutinin biogenesis protein MshB	7.55961	4.43862	0.00110368	0.0147201
TE101	iTSS+230874	0	0	12	4	iTSS	+	230874	iTSS, 2404 bp inside of gene TE101_01035.	agglutinin biogenesis protein MshQ	6.3313	3.44269	0.00564675	0.0374131
TE101	gTSS+232434	20	20	103	21	gTSS	+	232434	gTSS, 84 bp upstream of gene TE101_01040.	rod shape-determining protein	2.02106	6.20978	0.0259585	0.0820943
TE101	gTSS+235445	16	27	29	0	gTSS	+	235445	gTSS, 149 bp upstream of gene TE101_01060.	ribonuclease E/G	-0.416853	4.85207	0.762692	0.889347
TE101	iTSS+236677	59	131	34	32	iTSS	+	236677	iTSS, 1083 bp inside of gene TE101_01060.	ribonuclease E/G	-0.555765	6.76948	0.52556	0.727623
TE101	iTSS+238539	0	0	22	6	iTSS	+	238539	iTSS, 1452 bp inside of gene TE101_01065.	TIGR02099 family protein	7.07068	4.03122	0.00447321	0.0374131
TE101	iTSS+238662	0	0	11	7	iTSS	+	238662	iTSS, 1575 bp inside of gene TE101_01065.	TIGR02099 family protein	6.69008	3.69149	0.0055734	0.0374131
TE101	iTSS+241552	222	495	98	76	iTSS	+	241552	iTSS, 477 bp inside of gene TE101_01070.	amidohydrolase	-1.12297	8.44559	0.124147	0.274609
TE101	gTSS-243922	0	0	11	3	gTSS	-	243922	gTSS, 77 bp upstream of gene TE101_01080.	hypothetical protein	6.09769	3.27873	0.00739324	0.0379598
TE101	gTSS-244490	0	2	153	23	gTSS	-	244490	gTSS, 26 bp upstream of gene TE101_01085.	hypothetical protein	6.66829	6.32207	1.92165e-07	1.49358e-05
TE101	gTSS-246756	16	4	29	13	gTSS	-	246756	gTSS, 37 bp upstream of gene TE101_01095.	AraC family transcriptional regulator	1.5634	5.0584	0.214073	0.411706
TE101	iTSS-251394	28	73	49	1	iTSS	-	251394	iTSS, 1215 bp inside of gene TE101_01110.	ATPase	-0.782902	5.79108	0.477031	0.682251
TE101	gTSS-252645	84	101	95	29	gTSS	-	252645	gTSS, 36 bp upstream of gene TE101_01110.	ATPase	-0.0470908	7.01652	0.955528	1
TE101	gTSS+257959	13	36	41	17	gTSS	+	257959	gTSS, 170 bp upstream of gene TE101_01140.	oxidative damage protection protein	0.956388	5.63967	0.343593	0.55958
TE101	nTSS+258507	424	933	419	48	nTSS	+	258507	nTSS, at position 258506 on + strand, before gene TE101_01145, antistrand nearest gene is TE101_01150	nTSS	-1.19189	9.33407	0.103045	0.238954
TE101	gTSS-259144	286	600	899	317	gTSS	-	259144	gTSS, 67 bp upstream of gene TE101_01150.	DUF3892 domain-containing protein	1.0989	9.8509	0.0921757	0.220556
TE101	gTSS+259172	17	4	4	13	gTSS	+	259172	gTSS, 72 bp upstream of gene TE101_01155.	hypothetical protein	0.740575	4.60773	0.618524	0.798718
TE101	gTSS+259203	21	111	117	100	gTSS	+	259203	gTSS, 41 bp upstream of gene TE101_01155.	hypothetical protein	1.7506	7.51072	0.0389252	0.111201
TE101	gTSS+259398	0	1	25	18	gTSS	+	259398	gTSS, 492 bp upstream of gene TE101_01160.	hypothetical protein	5.92784	4.82958	0.000223874	0.00499617
TE101	gTSS+259635	0	0	15	3	gTSS	+	259635	gTSS, 255 bp upstream of gene TE101_01160.	hypothetical protein	6.37925	3.49127	0.00688106	0.0374821
TE101	gTSS+259649	0	11	43	13	gTSS	+	259649	gTSS, 241 bp upstream of gene TE101_01160.	hypothetical protein	3.03062	5.07766	0.0280067	0.086284
TE101	gTSS+259830	0	0	39	32	gTSS	+	259830	gTSS, 60 bp upstream of gene TE101_01160.	hypothetical protein	8.76622	5.53891	7.69869e-06	0.000333709
TE101	iTSS+260815	15	17	2	0	iTSS	+	260815	iTSS, 925 bp inside of gene TE101_01160.	hypothetical protein	-3.46541	3.98288	0.0441007	0.123329
TE101	nTSS+261026	0	0	12	2	nTSS	+	261026	nTSS, at position 261025 on + strand, before gene TE101_01175, antistrand nearest gene is TE101_01165	nTSS	6.00415	3.22214	0.0102821	0.0444833
TE101	aTSS+266377	5	10	5	1	aTSS	+	266377	aTSS, 72 bp downstream of reverse gene TE101_01190	hypothetical protein	-0.761264	3.50057	0.586866	0.775834
TE101	iTSS+272244	1	22	7	3	iTSS	+	272244	iTSS, 763 bp inside of gene TE101_01215.	hypothetical protein	-0.359777	3.97314	0.890709	0.971996
TE101	nTSS+274302	0	0	16	8	nTSS	+	274302	nTSS, at position 274301 on + strand, before gene TE101_01230, antistrand nearest gene is TE101_01225	nTSS	7.03253	3.97536	0.00463823	0.0374131
TE101	nTSS+274963	18	18	7	3	nTSS	+	274963	nTSS, at position 274962 on + strand, before gene TE101_01230, antistrand nearest gene is TE101_01225	nTSS	-1.22943	4.43585	0.369368	0.582386
TE101	gTSS-279293	5.6	4.6	10.2	2.8	gTSS	-	279293	gTSS, 18 bp upstream of gene TE101_01260.	hypothetical protein	0.817137	3.5888	0.634069	0.809162
TE101	aTSS-280048	29	11	34	11	aTSS	-	280048	aTSS, 144 bp downstream of forward gene TE101_01270	hypothetical protein	0.592874	5.35877	0.632758	0.809162
TE101	aTSS-280829	0	15	5	1	aTSS	-	280829	aTSS, 249 bp downstream of forward gene TE101_01275	MerR family transcriptional regulator	-0.623904	3.43303	0.731726	0.864872
TE101	gTSS+285091	0	0	12	7	gTSS	+	285091	gTSS, 24 bp upstream of gene TE101_01305.	hypothetical protein	6.74185	3.73505	0.00536117	0.0374131
TE101	iTSS+285665	4	10	1	1	iTSS	+	285665	iTSS, 79 bp inside of gene TE101_01310.	hypothetical protein	-1.94791	3.23402	0.282428	0.491198
TE101	iTSS+285701	12	4	12	2	iTSS	+	285701	iTSS, 115 bp inside of gene TE101_01310.	hypothetical protein	0.0798435	3.97846	1	1
TE101	nTSS+285900	0	10	9	8	nTSS	+	285900	nTSS, at position 285899 on + strand, before gene TE101_01350, antistrand nearest gene is TE101_01315	nTSS	1.81141	4.0278	0.270325	0.477893
TE101	gTSS-292237	0	2	26	1	gTSS	-	292237	gTSS, 73 bp upstream of gene TE101_01335.	hypothetical protein	3.85839	3.84983	0.0401473	0.113826
TE101	aTSS+295742	3	19	5	1	aTSS	+	295742	aTSS, 181 bp downstream of reverse gene TE101_01355	integrase	-1.22107	3.73381	0.424021	0.633362
TE101	gTSS-295925	7	2	16	9	gTSS	-	295925	gTSS, 2 bp upstream of gene TE101_01355.	integrase	2.04166	4.3471	0.195431	0.384718
TE101	nTSS+297155	146	103	96	12	nTSS	+	297155	nTSS, at position 297154 on + strand, before gene TE101_01365, antistrand nearest gene is TE101_01360	nTSS	-0.959076	7.1292	0.240185	0.443038
TE101	gTSS+297382	13	1	21	3	gTSS	+	297382	gTSS, 22 bp upstream of gene TE101_01365.	chemotaxis protein	0.91053	4.27716	0.586064	0.775228
TE101	iTSS+298431	0	0	47	2	iTSS	+	298431	iTSS, 1027 bp inside of gene TE101_01365.	chemotaxis protein	7.53728	4.4748	0.00269714	0.0294011
TE101	iTSS+302058	8	4	4	0	iTSS	+	302058	iTSS, 365 bp inside of gene TE101_01385.	chemotaxis protein	-1.26141	3.25638	0.32243	0.536352
TE101	iTSS+302546	23	7	21	1	iTSS	+	302546	iTSS, 853 bp inside of gene TE101_01385.	chemotaxis protein	-0.370843	4.57074	0.780295	0.904259
TE101	gTSS+307245	61	20	3	2	gTSS	+	307245	gTSS, 49 bp upstream of gene TE101_01405.	chemotaxis protein	-3.40955	5.24655	0.0130016	0.0514132
TE101	iTSS+308336	0	0	17	4	iTSS	+	308336	iTSS, 1042 bp inside of gene TE101_01405.	chemotaxis protein	6.62769	3.67826	0.00574881	0.0374131
TE101	gTSS+317554	9	49	0	3	gTSS	+	317554	gTSS, 47 bp upstream of gene TE101_01440.	chemotaxis protein CheD	-2.86536	4.63186	0.113486	0.256824
TE101	gTSS+319620	0	30	39	4	gTSS	+	319620	gTSS, 79 bp upstream of gene TE101_01450.	hypothetical protein	1.01684	4.91388	0.511445	0.714248
TE101	gTSS+323506	1	59	1	12	gTSS	+	323506	gTSS, 104 bp upstream of gene TE101_01465.	LacI family transcriptional regulator	-0.596224	5.02985	0.7649	0.891461
TE101	gTSS+323514	29	18	0	0	gTSS	+	323514	gTSS, 96 bp upstream of gene TE101_01465.	LacI family transcriptional regulator	-7.39365	4.40712	0.00197736	0.0236082	XCC3356_Alpha_Gamma
TE101	gTSS-337300	0	0	5	6	gTSS	-	337300	gTSS, 179 bp upstream of gene TE101_01510.	xylose isomerase	6.14217	3.27444	0.0112512	0.0467037
TE101	iTSS+342709	0	0	17	1	iTSS	+	342709	iTSS, 657 bp inside of gene TE101_01535.	hydroxypyruvate isomerase	6.20038	3.38821	0.0135468	0.0523879
TE101	nTSS+347526	33.5	44.5	33	6	nTSS	+	347526	nTSS, at position 347525 on + strand, before gene TE101_01560, antistrand nearest gene is TE101_01555	nTSS	-0.560528	5.57701	0.565607	0.758856
TE101	nTSS+349701	0	0	148	89	nTSS	+	349701	nTSS, at position 349700 on + strand, before gene TE101_01575, antistrand nearest gene is TE101_01555	nTSS	10.4011	7.13964	1.83573e-11	5.91104e-09
TE101	gTSS+353767	5	29	65	21	gTSS	+	353767	gTSS, 36 bp upstream of gene TE101_01585.	branched chain amino acid aminotransferase	2.02167	5.82623	0.0476097	0.130392
TE101	gTSS+356606	30	54	27	2	gTSS	+	356606	gTSS, 101 bp upstream of gene TE101_01600.	aconitate hydratase 1	-1.21073	5.45059	0.266891	0.475826
TE101	iTSS+358150	0	0	8	3	iTSS	+	358150	iTSS, 1443 bp inside of gene TE101_01600.	aconitate hydratase 1	5.8269	3.09275	0.0135502	0.0523879
TE101	iTSS+358451	7	0	17	2	iTSS	+	358451	iTSS, 1744 bp inside of gene TE101_01600.	aconitate hydratase 1	1.51758	3.83033	0.388766	0.602668
TE101	gTSS-362376	42	20	85	13	gTSS	-	362376	gTSS, 28 bp upstream of gene TE101_01610.	general secretion pathway protein GspE	0.902433	6.11547	0.353077	0.56643
TE101	nTSS+362513	2	28	7	4	nTSS	+	362513	nTSS, at position 362512 on + strand, before gene TE101_01615, antistrand nearest gene is TE101_01610	nTSS	-0.52831	4.23342	0.773783	0.899487
TE101	iTSS+363319	9	2	0	0	iTSS	+	363319	iTSS, 252 bp inside of gene TE101_01620.	50S ribosomal protein L3	-5.38538	2.9696	0.0382642	0.10973
TE101	iTSS-368100	1	22	16	9	iTSS	-	368100	iTSS, 769 bp inside of gene TE101_01670.	glycoside hydrolase	1.03585	4.59014	0.463219	0.669721
TE101	iTSS+369923	0	1	8	8	iTSS	+	369923	iTSS, 657 bp inside of gene TE101_01675.	3-deoxy-D-manno-octulosonic acid transferase	4.59945	3.68958	0.00733601	0.0379598
TE101	gTSS-372713	0	14	13	6	gTSS	-	372713	gTSS, 25 bp upstream of gene TE101_01680.	sodium:proton exchanger	1.2984	4.12442	0.450493	0.656588
TE101	gTSS-372790	14	49	5	2	gTSS	-	372790	gTSS, 102 bp upstream of gene TE101_01680.	sodium:proton exchanger	-2.41722	4.79736	0.073915	0.184911
TE101	gTSS+372872	5	58	31	7	gTSS	+	372872	gTSS, 27 bp upstream of gene TE101_01685.	hypothetical protein	-0.0836762	5.33677	0.976136	1
TE101	aTSS-372962	17	10	0	0	aTSS	-	372962	aTSS, 63 bp downstream of forward gene TE101_01685	hypothetical protein	-6.60248	3.78187	0.00854723	0.040457
TE101	iTSS+373561	0	0	11	1	iTSS	+	373561	iTSS, 662 bp inside of gene TE101_01685.	hypothetical protein	5.71269	3.03806	0.023265	0.0745935
TE101	gTSS+373976	110	247	297	81	gTSS	+	373976	gTSS, 48 bp upstream of gene TE101_01690.	hypothetical protein	0.649692	8.25087	0.352463	0.565849
TE101	iTSS+374155	17	66	7	6	iTSS	+	374155	iTSS, 131 bp inside of gene TE101_01690.	hypothetical protein	-1.71272	5.26121	0.171073	0.348014
TE101	aTSS+378811	43	45	23	21	aTSS	+	378811	aTSS, 369 bp downstream of reverse gene TE101_01700	peptidase M3	-0.137086	5.9654	0.923548	0.987513
TE101	gTSS-379219	1	30	1	2	gTSS	-	379219	gTSS, 39 bp upstream of gene TE101_01700.	peptidase M3	-2.12706	3.92638	0.299129	0.511949
TE101	gTSS-390850	2	15	2	2	gTSS	-	390850	gTSS, 100 bp upstream of gene TE101_01750.	hypothetical protein	-1.1089	3.49649	0.559771	0.755524
TE101	gTSS-392099	0	1	8	2	gTSS	-	392099	gTSS, 53 bp upstream of gene TE101_01755.	hypothetical protein	3.53588	3.02219	0.0174651	0.0610254
TE101	gTSS+395943	2	0	111	10	gTSS	+	395943	gTSS, 57 bp upstream of gene TE101_01775.	transcriptional regulator	5.88615	5.73169	9.19057e-05	0.00258944
TE101	gTSS+397785	115	25	19	5	gTSS	+	397785	gTSS, 55 bp upstream of gene TE101_01785.	gamma-glutamyltransferase	-2.20969	6.13738	0.0366107	0.106478
TE101	gTSS+399541	13	172	157	26	gTSS	+	399541	gTSS, 175 bp upstream of gene TE101_01790.	peroxidase	0.547371	7.12699	0.575197	0.766723
TE101	gTSS+405081	12	23	4	24	gTSS	+	405081	gTSS, 57 bp upstream of gene TE101_01815.	efflux transporter periplasmic adaptor subunit	1.04661	5.26007	0.430246	0.638851
TE101	gTSS+409464	6	11	0	2	gTSS	+	409464	gTSS, 125 bp upstream of gene TE101_01825.	hypothetical protein	-1.92759	3.454	0.307399	0.521353
TE101	iTSS+415726	0	0	19	19	iTSS	+	415726	iTSS, 1957 bp inside of gene TE101_01835.	DNA topoisomerase IV subunit A	7.92652	4.74005	0.000410009	0.00774605
TE101	gTSS-421312	0	0	8	9	gTSS	-	421312	gTSS, 18 bp upstream of gene TE101_01855.	succinylglutamate-semialdehyde dehydrogenase	6.78913	3.74518	0.00720955	0.0379598
TE101	gTSS-423686	0	6	100	47	gTSS	-	423686	gTSS, 112 bp upstream of gene TE101_01865.	aspartate aminotransferase family protein	5.34153	6.40871	1.01869e-06	5.8875e-05
TE101	nTSS-425472	206	285	222	93	nTSS	-	425472	nTSS, at position 425471 on - strand, before gene TE101_01870, antistrand nearest gene is TE101_01890	nTSS	0.00879122	8.41335	0.990767	1
TE101	iTSS-426581	0	0	14	7	iTSS	-	426581	iTSS, 612 bp inside of gene TE101_01880.	tryptophan--tRNA ligase	6.83897	3.81787	0.00557417	0.0374131
TE101	gTSS+428267	16	7	71	4	gTSS	+	428267	gTSS, 68 bp upstream of gene TE101_01890.	hypothetical protein	1.77389	5.37021	0.158385	0.328426
TE101	gTSS+428315	0	0	98	48	gTSS	+	428315	gTSS, 20 bp upstream of gene TE101_01890.	hypothetical protein	9.62898	6.38174	5.61868e-09	7.45e-07
TE101	gTSS+429199	35	46	156	41	gTSS	+	429199	gTSS, 33 bp upstream of gene TE101_01895.	hypothetical protein	1.77319	6.97624	0.0225289	0.0738888
TE101	iTSS+429325	0	2	21	6	iTSS	+	429325	iTSS, 93 bp inside of gene TE101_01895.	hypothetical protein	4.184	4.05446	0.0166736	0.0593717
TE101	gTSS+429451	0	0	23	6	gTSS	+	429451	gTSS, 99 bp upstream of gene TE101_01900.	hypothetical protein	7.10836	4.06435	0.00430672	0.0374131
TE101	gTSS-434267	296	636	426	143	gTSS	-	434267	gTSS, 127 bp upstream of gene TE101_01920.	shikimate kinase I	-0.0829089	9.23182	0.901999	0.979189
TE101	gTSS-439043	17	6	0	0	gTSS	-	439043	gTSS, 87 bp upstream of gene TE101_01945.	pilus assembly protein PilM	-6.41978	3.64411	0.01079	0.0459697
TE101	aTSS-439276	51	16	33	5	aTSS	-	439276	aTSS, 183 bp downstream of forward gene TE101_01950	penicillin-sensitive transpeptidase	-0.597324	5.52354	0.591893	0.778824
TE101	iTSS+441425	0	0	23	11	iTSS	+	441425	iTSS, 2332 bp inside of gene TE101_01950.	penicillin-sensitive transpeptidase	7.51996	4.39491	0.00135458	0.0175473
TE101	gTSS+441646	65	97	74	18	gTSS	+	441646	gTSS, 188 bp upstream of gene TE101_01955.	NAD-dependent malic enzyme	-0.322011	6.67909	0.683713	0.837872
TE101	gTSS+443804	19	31	6	0	gTSS	+	443804	gTSS, 32 bp upstream of gene TE101_01960.	hypothetical protein	-2.68944	4.53264	0.0562018	0.148162
TE101	gTSS-445929	0	55	27	16	gTSS	-	445929	gTSS, 13 bp upstream of gene TE101_01970.	hypothetical protein	0.633303	5.4629	0.642666	0.811524
TE101	gTSS-448568	0	16	13	2	gTSS	-	448568	gTSS, 112 bp upstream of gene TE101_01980.	TetR family transcriptional regulator	0.494385	3.88892	0.781493	0.904717
TE101	nTSS-461709	17	10	6	4	nTSS	-	461709	nTSS, at position 461708 on - strand, before gene TE101_02030, antistrand nearest gene is TE101_02035	nTSS	-0.752398	4.26359	0.620081	0.799755	argR2;ArgR_26-5
TE101	gTSS-466588	0	12	10	4	gTSS	-	466588	gTSS, 25 bp upstream of gene TE101_02055.	hypothetical protein	1.02608	3.81066	0.590362	0.777719
TE101	gTSS+468829	4	41	31	7	gTSS	+	468829	gTSS, 130 bp upstream of gene TE101_02070.	lysophospholipase	0.389265	5.1248	0.755787	0.884039
TE101	gTSS+475417	72	73	72	89	gTSS	+	475417	gTSS, 33 bp upstream of gene TE101_02095.	NAD(FAD)-dependent dehydrogenase	1.13	7.37379	0.168519	0.343437
TE101	gTSS-478279	11	43	59	7	gTSS	-	478279	gTSS, 34 bp upstream of gene TE101_02115.	rhodanese-like domain-containing protein	0.713332	5.59779	0.522192	0.724767
TE101	gTSS+479722	0	13	25	9	gTSS	+	479722	gTSS, 64 bp upstream of gene TE101_02125.	hypothetical protein	2.14861	4.59571	0.142144	0.302828
TE101	gTSS+480792	20	5	1	3	gTSS	+	480792	gTSS, 59 bp upstream of gene TE101_02130.	MerC protein	-1.69889	4.02028	0.350408	0.564156
TE101	gTSS+480800	30	81	40	11	gTSS	+	480800	gTSS, 51 bp upstream of gene TE101_02130.	MerC protein	-0.522696	6.01213	0.579951	0.768947
TE101	gTSS-484002	173	238	302	78	gTSS	-	484002	gTSS, 48 bp upstream of gene TE101_02145.	phosphatidylserine decarboxylase	0.379089	8.35338	0.581338	0.770333
TE101	gTSS-485273	0	19	23	6	gTSS	-	485273	gTSS, 27 bp upstream of gene TE101_02150.	ribosome biogenesis GTPase RsgA	1.30563	4.50587	0.401766	0.614827
TE101	gTSS+485275	0	0	29	10	gTSS	+	485275	gTSS, 58 bp upstream of gene TE101_02155.	oligoribonuclease	7.61311	4.48816	0.000853975	0.0123509
TE101	nTSS+486934	0	2	5	3	nTSS	+	486934	nTSS, at position 486933 on + strand, before gene TE101_02175, antistrand nearest gene is TE101_02150	nTSS	2.60622	3.00547	0.0838946	0.204874
TE101	aTSS-487189	6	43	0	1	aTSS	-	487189	aTSS, 19 bp upstream of forward gene TE101_02175	TonB-dependent receptor	-4.29405	4.32759	0.0514442	0.138371
TE101	iTSS+489637	9	10	1	0	iTSS	+	489637	iTSS, 2429 bp inside of gene TE101_02175.	TonB-dependent receptor	-3.50822	3.42951	0.0342654	0.10149
TE101	gTSS+490392	0	33	22	2	gTSS	+	490392	gTSS, 85 bp upstream of gene TE101_02180.	thioesterase	0.0450656	4.53983	1	1
TE101	iTSS+490640	2	9	0	0	iTSS	+	490640	iTSS, 163 bp inside of gene TE101_02180.	thioesterase	-5.14351	2.84053	0.048794	0.132668
TE101	gTSS+491770	0	38	11	23	gTSS	+	491770	gTSS, 53 bp upstream of gene TE101_02190.	acetolactate synthase, large subunit, biosynthetic type	1.21398	5.30235	0.407429	0.618414
TE101	gTSS+495335	110	89	69	20	gTSS	+	495335	gTSS, 29 bp upstream of gene TE101_02205.	Sec-independent protein translocase TatA	-0.692218	6.89486	0.381819	0.597641
TE101	iTSS+496835	0	0	10	4	iTSS	+	496835	iTSS, 151 bp inside of gene TE101_02220.	hypothetical protein	6.18672	3.33488	0.00651462	0.0374131
TE101	gTSS+497077	18	0	13	1	gTSS	+	497077	gTSS, 150 bp upstream of gene TE101_02225.	hydrolase TatD	-0.337237	4.05422	0.871337	0.961415
TE101	gTSS+497978	6	15	1	1	gTSS	+	497978	gTSS, 38 bp upstream of gene TE101_02230.	diguanylate cyclase	-2.49755	3.56618	0.146109	0.308072
TE101	iTSS-502802	0	0	7	4	iTSS	-	502802	iTSS, 1072 bp inside of gene TE101_02245.	ATP-dependent RNA helicase RhlB	5.92951	3.15381	0.0115794	0.0476277
TE101	aTSS+503529	14	6	16	0	aTSS	+	503529	aTSS, 345 bp downstream of reverse gene TE101_02245	ATP-dependent RNA helicase RhlB	-0.29715	4.09394	0.860869	0.954921
TE101	aTSS+503664	2	12	22	9	aTSS	+	503664	aTSS, 210 bp downstream of reverse gene TE101_02245	ATP-dependent RNA helicase RhlB	1.88169	4.56145	0.148934	0.311985
TE101	gTSS+503909	0	0	67	13	gTSS	+	503909	gTSS, 66 bp upstream of gene TE101_02250.	thioredoxin	8.48121	5.292	2.69734e-05	0.000935355
TE101	gTSS+504454	39	132	25	14	gTSS	+	504454	gTSS, 119 bp upstream of gene TE101_02255.	transcription termination factor Rho	-1.29677	6.33684	0.152383	0.31803
TE101	gTSS+505972	6	5	7	2	gTSS	+	505972	gTSS, 96 bp upstream of gene TE101_02260.	N-acyl-L-amino acid amidohydrolase	0.207244	3.54296	1	1
TE101	gTSS-511536	5	0	20	22	gTSS	-	511536	gTSS, 95 bp upstream of gene TE101_02270.	Na+/H+ antiporter NhaA	3.78737	5.00564	0.0101393	0.0440346
TE101	gTSS+511675	48	69	73	11	gTSS	+	511675	gTSS, 45 bp upstream of gene TE101_02275.	5-(carboxyamino)imidazole ribonucleotide mutase	-0.103815	6.32554	0.920348	0.98742
TE101	iTSS+515587	18	2	0	0	iTSS	+	515587	iTSS, 637 bp inside of gene TE101_02300.	glucose dehydrogenase	-6.28889	3.54328	0.0209944	0.0698986
TE101	iTSS+515695	16	41	20	0	iTSS	+	515695	iTSS, 745 bp inside of gene TE101_02300.	glucose dehydrogenase	-1.26902	4.90023	0.346798	0.561553
TE101	gTSS+519315	0	18	18	1	gTSS	+	519315	gTSS, 29 bp upstream of gene TE101_02315.	thioredoxin	0.512189	4.0404	0.820859	0.928089
TE101	gTSS-520869	49	35	14	0	gTSS	-	520869	gTSS, 74 bp upstream of gene TE101_02320.	hypothetical protein	-2.43069	5.30696	0.0510547	0.137488
TE101	gTSS+521034	0	23	57	9	gTSS	+	521034	gTSS, 26 bp upstream of gene TE101_02325.	selenocysteine lyase	2.07994	5.28253	0.140109	0.299626
TE101	gTSS+522957	0	109	492	48	gTSS	+	522957	gTSS, 25 bp upstream of gene TE101_02335.	adenylosuccinate synthase	2.78807	7.99553	0.0274492	0.0851038
TE101	aTSS-523779	0	0	11	4	aTSS	-	523779	aTSS, 797 bp downstream of forward gene TE101_02335	adenylosuccinate synthase	6.26139	3.38992	0.00602435	0.0374131
TE101	iTSS-530106	16	4	0	1	iTSS	-	530106	iTSS, 973 bp inside of gene TE101_02365.	sodium:proton antiporter	-3.34865	3.61073	0.10775	0.246318
TE101	gTSS+537252	12	15	20	4	gTSS	+	537252	gTSS, 47 bp upstream of gene TE101_02390.	alanine racemase	0.2638	4.57102	0.874905	0.963766
TE101	nTSS+538479	19	63	24	3	nTSS	+	538479	nTSS, at position 538478 on + strand, before gene TE101_02415, antistrand nearest gene is TE101_02395	nTSS	-1.14012	5.38094	0.308887	0.522304
TE101	nTSS-541127	498	575	247	104	nTSS	-	541127	nTSS, at position 541126 on - strand, before gene TE101_02410, antistrand nearest gene is TE101_02415	nTSS	-0.983756	9.14561	0.136308	0.29312
TE101	iTSS+544193	0	0	10	9	iTSS	+	544193	iTSS, 924 bp inside of gene TE101_02425.	hypothetical protein	6.88376	3.82932	0.0062319	0.0374131
TE101	gTSS+546143	31	44	63	3	gTSS	+	546143	gTSS, 25 bp upstream of gene TE101_02435.	hypothetical protein	0.0177405	5.77683	1	1
TE101	aTSS-546211	17	9	2	0	aTSS	-	546211	aTSS, 43 bp downstream of forward gene TE101_02435	hypothetical protein	-3.255	3.82512	0.0663766	0.168673
TE101	gTSS+547993	7	12	7	11	gTSS	+	547993	gTSS, 83 bp upstream of gene TE101_02445.	LysR family transcriptional regulator	0.983371	4.4526	0.488439	0.693289
TE101	gTSS-549527	42	62	39	21	gTSS	-	549527	gTSS, 174 bp upstream of gene TE101_02450.	alkylphosphonate utilization protein	-0.0599875	6.18755	0.982283	1
TE101	gTSS-551461	30	17	7	6	gTSS	-	551461	gTSS, 158 bp upstream of gene TE101_02475.	hypothetical protein	-1.10438	4.85789	0.429358	0.638373
TE101	gTSS+551583	5.6	4.6	10.2	2.8	gTSS	+	551583	gTSS, 20 bp upstream of gene TE101_02480.	hypothetical protein	0.817137	3.5888	0.634069	0.809162
TE101	gTSS-566417	0	0	2	11	gTSS	-	566417	gTSS, 118 bp upstream of gene TE101_02580.	multifunctional fatty acid oxidation complex subunit alpha	6.75314	3.66361	0.0147169	0.0544918
TE101	nTSS-566520	1	10	11	5	nTSS	-	566520	nTSS, at position 566519 on - strand, before gene TE101_02580, antistrand nearest gene is TE101_02585	nTSS	1.32551	3.90798	0.379316	0.594974
TE101	nTSS+566536	157	98	38	13	nTSS	+	566536	nTSS, at position 566535 on + strand, before gene TE101_02585, antistrand nearest gene is TE101_02580	nTSS	-1.83174	6.94953	0.0270106	0.084091
TE101	gTSS+568986	1	0	48	6	gTSS	+	568986	gTSS, 31 bp upstream of gene TE101_02590.	Xaa-Pro dipeptidase	5.64426	4.72432	0.00189598	0.0228545
TE101	gTSS-572495	13	15	40	2	gTSS	-	572495	gTSS, 45 bp upstream of gene TE101_02600.	octaprenyl diphosphate synthase	0.770178	4.89139	0.559447	0.755524
TE101	gTSS+573105	61	91	38	11	gTSS	+	573105	gTSS, 121 bp upstream of gene TE101_02605.	50S ribosomal protein L21	-1.08384	6.31659	0.196205	0.385568
TE101	gTSS+573178	35	74	988	183	gTSS	+	573178	gTSS, 48 bp upstream of gene TE101_02605.	50S ribosomal protein L21	3.86569	9.14428	5.05481e-07	3.11641e-05
TE101	gTSS+573337	0	9	1811	785	gTSS	+	573337	gTSS, 216 bp upstream of gene TE101_02610.	50S ribosomal protein L27	8.89778	10.4646	2.03447e-18	2.07107e-15
TE101	gTSS+573532	4	0	300	50	gTSS	+	573532	gTSS, 21 bp upstream of gene TE101_02610.	50S ribosomal protein L27	6.61441	7.31409	3.6989e-09	5.58855e-07
TE101	gTSS+573907	10	46	6	4	gTSS	+	573907	gTSS, 164 bp upstream of gene TE101_02615.	GTPase ObgE	-1.58509	4.77127	0.255737	0.462403
TE101	gTSS+573960	0	0	14	6	gTSS	+	573960	gTSS, 111 bp upstream of gene TE101_02615.	GTPase ObgE	6.72046	3.73015	0.00556207	0.0374131
TE101	gTSS+574019	6	15	6	5	gTSS	+	574019	gTSS, 52 bp upstream of gene TE101_02615.	GTPase ObgE	-0.0295796	4.0785	1	1
TE101	iTSS+574926	0	0	22	15	iTSS	+	574926	iTSS, 855 bp inside of gene TE101_02615.	GTPase ObgE	7.76004	4.59859	0.000593104	0.00975807
TE101	gTSS-578769	516	961	2249	893	gTSS	-	578769	gTSS, 150 bp upstream of gene TE101_02645.	RNA polymerase sigma factor RpoS	1.75806	11.0798	0.00622238	0.0374131
TE101	iTSS-578989	0	0	524	129	iTSS	-	578989	iTSS, 569 bp inside of gene TE101_02650.	peptidase	11.5641	8.29188	8.16297e-16	3.67987e-13
TE101	iTSS-579154	730	665	558	191	iTSS	-	579154	iTSS, 404 bp inside of gene TE101_02650.	peptidase	-0.368999	9.787	0.571449	0.764263
TE101	gTSS-580937	13	20	14	4	gTSS	-	580937	gTSS, 167 bp upstream of gene TE101_02660.	protein-L-isoaspartate O-methyltransferase	-0.321399	4.5572	0.829023	0.932444
TE101	gTSS+589178	6	29	1	2	gTSS	+	589178	gTSS, 173 bp upstream of gene TE101_02710.	trifunctional transcriptional regulator/proline dehydrogenase/L-glutamate gamma-semialdehyde dehydrogenase	-2.40749	4.08606	0.18586	0.369118
TE101	gTSS-602374	32	15	32	7	gTSS	-	602374	gTSS, 28 bp upstream of gene TE101_02740.	hypothetical protein	0.0695253	5.2919	1	1
TE101	gTSS+605970	53	67	78	21	gTSS	+	605970	gTSS, 33 bp upstream of gene TE101_02760.	RNA pyrophosphohydrolase	0.222465	6.53719	0.79699	0.913084
TE101	gTSS+609645	5	11	0	0	gTSS	+	609645	gTSS, 130 bp upstream of gene TE101_02775.	prolipoprotein diacylglyceryl transferase	-5.71813	3.17852	0.0149415	0.0546614
TE101	gTSS-617501	19	79	59	5	gTSS	-	617501	gTSS, 26 bp upstream of gene TE101_02805.	hypothetical protein	-0.228323	5.92089	0.838144	0.939889
TE101	gTSS-617589	20	51	32	12	gTSS	-	617589	gTSS, 114 bp upstream of gene TE101_02805.	hypothetical protein	-0.0110219	5.62899	1	1
TE101	gTSS-618584	238	375	189	102	gTSS	-	618584	gTSS, 79 bp upstream of gene TE101_02810.	hypothetical protein	-0.321345	8.56096	0.640521	0.811524
TE101	gTSS+625134	97	128	62	19	gTSS	+	625134	gTSS, 190 bp upstream of gene TE101_02835.	ATPase	-0.927786	6.92619	0.222384	0.420283
TE101	gTSS-630870	0	9	3	3	gTSS	-	630870	gTSS, 125 bp upstream of gene TE101_02850.	hypothetical protein	0.426454	3.26482	0.890985	0.971996
TE101	iTSS-633831	0	0	10	1	iTSS	-	633831	iTSS, 411 bp inside of gene TE101_02865.	uroporphyrinogen-III C-methyltransferase	5.60859	2.96963	0.0282892	0.086284
TE101	iTSS-635843	0	0	18	5	iTSS	-	635843	iTSS, 319 bp inside of gene TE101_02870.	ATP-dependent RNA helicase	6.79687	3.80685	0.00535232	0.0374131
TE101	gTSS-636332	32	119	313	69	gTSS	-	636332	gTSS, 170 bp upstream of gene TE101_02870.	ATP-dependent RNA helicase	1.89047	7.83729	0.0151718	0.0548912
TE101	gTSS-642144	18	47	28	23	gTSS	-	642144	gTSS, 61 bp upstream of gene TE101_02885.	outer membrane channel protein TolC	0.58642	5.81164	0.552669	0.751337
TE101	aTSS-642340	37	12	5	0	aTSS	-	642340	aTSS, 40 bp upstream of forward gene TE101_02890	ADP-ribose diphosphatase	-3.07864	4.61613	0.0374556	0.108237
TE101	gTSS+643429	63	122	31	9	gTSS	+	643429	gTSS, 11 bp upstream of gene TE101_02900.	3',5'-cyclic-nucleotide phosphodiesterase	-1.62402	6.41473	0.0523542	0.140651
TE101	gTSS+650733	583	692	166	84	gTSS	+	650733	gTSS, 130 bp upstream of gene TE101_02935.	hypothetical protein	-1.65587	9.19897	0.0144401	0.0544918	MX000132 (FliA)
TE101	nTSS-650810	27	27	65	5	nTSS	-	650810	nTSS, at position 650809 on - strand, before gene TE101_02930, antistrand nearest gene is TE101_02935	nTSS	0.5835	5.66279	0.609056	0.792159
TE101	gTSS+652078	24	17	52	23	gTSS	+	652078	gTSS, 40 bp upstream of gene TE101_02945.	elongation factor P	1.45463	5.86647	0.131736	0.286892
TE101	iTSS+660594	0	16	16	1	iTSS	+	660594	iTSS, 323 bp inside of gene TE101_02980.	hypothetical protein	0.536376	3.9182	0.78969	0.907528
TE101	gTSS+662099	0	24	13	3	gTSS	+	662099	gTSS, 40 bp upstream of gene TE101_02990.	transcriptional regulator	0.10705	4.17782	1	1
TE101	gTSS+664104	2	46	20	8	gTSS	+	664104	gTSS, 101 bp upstream of gene TE101_03005.	hypothetical protein	0.0510017	5.02155	1	1
TE101	aTSS+666329	6	8	0	2	aTSS	+	666329	aTSS, 23 bp upstream of reverse gene TE101_03015	nitrate-and nitrite-responsive positive regulator	-1.71114	3.31944	0.383137	0.597641
TE101	gTSS-667050	0	6	3	2	gTSS	-	667050	gTSS, 101 bp upstream of gene TE101_03020.	hypothetical protein	0.576708	2.976	0.844414	0.944102
TE101	gTSS+667291	0	0	16	12	gTSS	+	667291	gTSS, 93 bp upstream of gene TE101_03025.	sodium-independent anion transporter	7.39008	4.2638	0.00256032	0.0285691
TE101	gTSS+669094	8	23	2	0	gTSS	+	669094	gTSS, 167 bp upstream of gene TE101_03035.	nitrite reductase large subunit	-3.31787	3.88292	0.0581066	0.151764
TE101	iTSS+672399	10	39	67	12	iTSS	+	672399	iTSS, 94 bp inside of gene TE101_03045.	nitrate reductase	1.19299	5.7612	0.235191	0.437465
TE101	aTSS-673154	10	8	0	0	aTSS	-	673154	aTSS, 849 bp downstream of forward gene TE101_03045	nitrate reductase	-5.98538	3.34932	0.0114238	0.0472465
TE101	gTSS+676138	0	30	8	8	gTSS	+	676138	gTSS, 38 bp upstream of gene TE101_03055.	hypothetical protein	0.238266	4.48063	0.898677	0.976827
TE101	gTSS+677276	20	10	29	5	gTSS	+	677276	gTSS, 32 bp upstream of gene TE101_03060.	bifunctional metallophosphatase/5'-nucleotidase	0.471348	4.89474	0.737011	0.869295
TE101	gTSS+677282	15	57	162	30	gTSS	+	677282	gTSS, 26 bp upstream of gene TE101_03060.	bifunctional metallophosphatase/5'-nucleotidase	1.91865	6.81255	0.0249244	0.0791262
TE101	nTSS+682243	406	911	257	137	nTSS	+	682243	nTSS, at position 682242 on + strand, before gene TE101_03075, antistrand nearest gene is TE101_03095	nTSS	-0.947468	9.37008	0.161186	0.332095
TE101	iTSS-688562	0	0	18	2	iTSS	-	688562	iTSS, 176 bp inside of gene TE101_03100.	disulfide bond formation protein DsbA	6.41746	3.53674	0.00819189	0.040457
TE101	gTSS-688772	10	22	5	0	gTSS	-	688772	gTSS, 34 bp upstream of gene TE101_03100.	disulfide bond formation protein DsbA	-2.26944	4.03121	0.145499	0.307296
TE101	nTSS-694104	7	4	1	2	nTSS	-	694104	nTSS, at position 694103 on - strand, before gene TE101_03120, antistrand nearest gene is TE101_03125	nTSS	-1.04046	3.24501	0.641767	0.811524
TE101	gTSS+694171	5	27	20	6	gTSS	+	694171	gTSS, 150 bp upstream of gene TE101_03125.	hypothetical protein	0.372668	4.71196	0.779391	0.903677
TE101	gTSS+694652	209	504	261	96	gTSS	+	694652	gTSS, 164 bp upstream of gene TE101_03130.	hypothetical protein	-0.325388	8.72348	0.633582	0.809162
TE101	gTSS+694800	4	0	20	11	gTSS	+	694800	gTSS, 16 bp upstream of gene TE101_03130.	hypothetical protein	3.42532	4.43713	0.0442769	0.123375
TE101	iTSS+694957	0	0	69	18	iTSS	+	694957	iTSS, 141 bp inside of gene TE101_03130.	hypothetical protein	8.68163	5.47532	7.9386e-06	0.000337615
TE101	gTSS-697249	0	10	24	7	gTSS	-	697249	gTSS, 33 bp upstream of gene TE101_03135.	acyl-CoA dehydrogenase	2.31322	4.40152	0.129305	0.28324
TE101	gTSS-701405	1	0	11	9	gTSS	-	701405	gTSS, 24 bp upstream of gene TE101_03155.	class II aldolase	4.73997	3.91371	0.0190927	0.0648023
TE101	nTSS+706694	16	32	63	37	nTSS	+	706694	nTSS, at position 706693 on + strand, before gene TE101_03175, antistrand nearest gene is TE101_03190	nTSS	1.85416	6.26049	0.0355659	0.104196
TE101	gTSS+706789	16	36	8	1	gTSS	+	706789	gTSS, 134 bp upstream of gene TE101_03175.	phosphate ABC transporter substrate-binding protein	-2.03534	4.64131	0.118341	0.266208
TE101	iTSS+709220	0	0	16	3	iTSS	+	709220	iTSS, 515 bp inside of gene TE101_03185.	chemotaxis protein	6.44022	3.5394	0.00658374	0.0374131
TE101	iTSS+709975	0	0	25	19	iTSS	+	709975	iTSS, 1270 bp inside of gene TE101_03185.	chemotaxis protein	8.04733	4.85959	0.000202955	0.00466795
TE101	iTSS-712077	0	0	5	5	iTSS	-	712077	iTSS, 252 bp inside of gene TE101_03190.	RNA polymerase sigma factor RpoD	5.94448	3.14968	0.0144284	0.0544918
TE101	gTSS-712363	11	13	7	7	gTSS	-	712363	gTSS, 34 bp upstream of gene TE101_03190.	RNA polymerase sigma factor RpoD	0.105756	4.35659	0.953799	1
TE101	nTSS-712594	1232	1426	644	137	nTSS	-	712594	nTSS, at position 712593 on - strand, before gene TE101_03190, antistrand nearest gene is TE101_03185	nTSS	-1.35489	10.3335	0.0399216	0.113364
TE101	gTSS-715300	0	1	36	8	gTSS	-	715300	gTSS, 47 bp upstream of gene TE101_03200.	glutamyl-tRNA amidotransferase	5.59622	4.56286	0.000698195	0.010779
TE101	gTSS-715991	53	76	813	178	gTSS	-	715991	gTSS, 81 bp upstream of gene TE101_03205.	30S ribosomal protein S21	3.38504	8.98709	4.19151e-06	0.000209948
TE101	nTSS-716261	14	51	29	2	nTSS	-	716261	nTSS, at position 716260 on - strand, before gene TE101_03205, antistrand nearest gene is TE101_03210	nTSS	-0.693923	5.20661	0.534772	0.736782
TE101	gTSS+719691	85	109	149	20	gTSS	+	719691	gTSS, 150 bp upstream of gene TE101_03225.	dihydroneopterin aldolase	0.124861	7.15701	0.894775	0.974781
TE101	nTSS+723974	11	4	9	0	nTSS	+	723974	nTSS, at position 723973 on + strand, before gene TE101_03250, antistrand nearest gene is TE101_03245	nTSS	-0.635663	3.6621	0.640725	0.811524
TE101	iTSS+727100	0	0	40	3	iTSS	+	727100	iTSS, 488 bp inside of gene TE101_03260.	XRE family transcriptional regulator	7.41475	4.35984	0.00308237	0.0322296
TE101	iTSS-728961	0	0	9	4	iTSS	-	728961	iTSS, 1191 bp inside of gene TE101_03270.	ATP-binding protein	6.10667	3.27735	0.00736039	0.0379598
TE101	iTSS-729447	0	0	13	8	iTSS	-	729447	iTSS, 705 bp inside of gene TE101_03270.	ATP-binding protein	6.90601	3.86326	0.0051258	0.0374131
TE101	iTSS-729758	0	0	8	2	iTSS	-	729758	iTSS, 394 bp inside of gene TE101_03270.	ATP-binding protein	5.61266	2.96098	0.0229263	0.0741404
TE101	gTSS-730246	1	17	10	18	gTSS	-	730246	gTSS, 94 bp upstream of gene TE101_03270.	ATP-binding protein	1.90183	4.8222	0.188985	0.373659
TE101	iTSS+735442	29	6	1	5	iTSS	+	735442	iTSS, 838 bp inside of gene TE101_03295.	hypothetical protein	-1.5002	4.46565	0.42491	0.633849
TE101	gTSS+741618	0	0	8	3	gTSS	+	741618	gTSS, 57 bp upstream of gene TE101_03305.	hypothetical protein	5.8269	3.09275	0.0135502	0.0523879
TE101	iTSS-749928	0	3	2	5	iTSS	-	749928	iTSS, 842 bp inside of gene TE101_03340.	hybrid sensor histidine kinase/response regulator	2.29768	3.12248	0.196703	0.386082
TE101	iTSS-750230	0	0	14	2	iTSS	-	750230	iTSS, 540 bp inside of gene TE101_03340.	hybrid sensor histidine kinase/response regulator	6.15899	3.33552	0.00825216	0.040457
TE101	gTSS+754842	40	69	131	89	gTSS	+	754842	gTSS, 73 bp upstream of gene TE101_03360.	bifunctional aconitate hydratase 2/2-methylisocitrate dehydratase	1.854	7.42832	0.0161854	0.0580922
TE101	gTSS+759708	16	22	11	0	gTSS	+	759708	gTSS, 125 bp upstream of gene TE101_03370.	esterase	-1.55719	4.3908	0.287161	0.496841
TE101	gTSS+762683	8	38	19	10	gTSS	+	762683	gTSS, 82 bp upstream of gene TE101_03385.	bifunctional aconitate hydratase 2/2-methylisocitrate dehydratase	0.171887	5.08733	0.910235	0.984038
TE101	gTSS-770342	95	138	43	34	gTSS	-	770342	gTSS, 135 bp upstream of gene TE101_03405.	methyl-accepting chemotaxis protein	-0.734457	7.0369	0.361572	0.575148
TE101	gTSS-772692	0	27	4	4	gTSS	-	772692	gTSS, 158 bp upstream of gene TE101_03420.	16S rRNA (adenine(1518)-N(6)/adenine(1519)-N(6))- dimethyltransferase	-0.619435	4.04871	0.784649	0.906045
TE101	iTSS-772827	0	0	9	1	iTSS	-	772827	iTSS, 690 bp inside of gene TE101_03425.	4-hydroxythreonine-4-phosphate dehydrogenase PdxA	5.49476	2.89749	0.0267109	0.0833882
TE101	iTSS-775428	8	8	5	8	iTSS	-	775428	iTSS, 1697 bp inside of gene TE101_03435.	LPS biosynthesis protein	0.696978	4.14294	0.617775	0.798718
TE101	iTSS-776883	1	18	3	1	iTSS	-	776883	iTSS, 242 bp inside of gene TE101_03435.	LPS biosynthesis protein	-1.44392	3.5146	0.431738	0.6398
TE101	gTSS-777289	56	127	95	37	gTSS	-	777289	gTSS, 164 bp upstream of gene TE101_03435.	LPS biosynthesis protein	0.210052	7.05623	0.787995	0.907528
TE101	nTSS-777480	5	1	11	0	nTSS	-	777480	nTSS, at position 777479 on - strand, before gene TE101_03435, antistrand nearest gene is TE101_03445	nTSS	0.900909	3.31177	0.696484	0.844472
TE101	iTSS+778911	10	20	2	0	iTSS	+	778911	iTSS, 517 bp inside of gene TE101_03450.	site-specific tyrosine recombinase XerD	-3.30506	3.87378	0.054589	0.144928
TE101	gTSS+779425	35	47	49	1	gTSS	+	779425	gTSS, 174 bp upstream of gene TE101_03455.	bifunctional protein-disulfide isomerase/oxidoreductase DsbC	-0.561812	5.66138	0.620218	0.799755
TE101	gTSS+779555	15	5	0	1	gTSS	+	779555	gTSS, 44 bp upstream of gene TE101_03455.	bifunctional protein-disulfide isomerase/oxidoreductase DsbC	-3.34136	3.59804	0.0981045	0.229865
TE101	gTSS+779577	0	0	48	4	gTSS	+	779577	gTSS, 22 bp upstream of gene TE101_03455.	bifunctional protein-disulfide isomerase/oxidoreductase DsbC	7.70005	4.6022	0.0010243	0.0139809
TE101	gTSS+780481	5	48	72	10	gTSS	+	780481	gTSS, 171 bp upstream of gene TE101_03460.	single-stranded-DNA-specific exonuclease RecJ	1.13403	5.77547	0.30261	0.515291
TE101	gTSS+783572	84	23	19	5	gTSS	+	783572	gTSS, 93 bp upstream of gene TE101_03475.	pyridoxine 5'-phosphate synthase	-1.80566	5.82976	0.0923269	0.220684
TE101	gTSS+786228	6	7	14	0	gTSS	+	786228	gTSS, 157 bp upstream of gene TE101_03490.	GTP diphosphokinase	0.260148	3.73663	1	1
TE101	iTSS-791080	82	23	83	2	iTSS	-	791080	iTSS, 2055 bp inside of gene TE101_03505.	TonB-dependent receptor	-0.341311	6.24681	0.760434	0.887173
TE101	gTSS+793377	67	54	47	6	gTSS	+	793377	gTSS, 144 bp upstream of gene TE101_03510.	hypothetical protein	-0.906117	6.12565	0.315363	0.528974
TE101	gTSS-799143	150	288	203	58	gTSS	-	799143	gTSS, 30 bp upstream of gene TE101_03530.	hypothetical protein	-0.181663	8.11776	0.796984	0.913084
TE101	gTSS+799254	274	322	196	53	gTSS	+	799254	gTSS, 132 bp upstream of gene TE101_03535.	50S ribosomal protein L13	-0.770778	8.3747	0.258361	0.465877
TE101	gTSS+799754	0	0	11	10	gTSS	+	799754	gTSS, 73 bp upstream of gene TE101_03540.	30S ribosomal protein S9	7.03481	3.95219	0.00547133	0.0374131
TE101	gTSS+800501	60	243	325	106	gTSS	+	800501	gTSS, 156 bp upstream of gene TE101_03545.	ubiquinol-cytochrome c reductase iron-sulfur subunit	1.19088	8.3076	0.10744	0.245857
TE101	iTSS+802747	0	0	15	12	iTSS	+	802747	iTSS, 194 bp inside of gene TE101_03555.	cytochrome c1	7.359	4.23404	0.00273924	0.0294011
TE101	gTSS+803355	0	0	17	4	gTSS	+	803355	gTSS, 100 bp upstream of gene TE101_03560.	stringent starvation protein A	6.62769	3.67826	0.00574881	0.0374131
TE101	gTSS+803385	0	13	128	69	gTSS	+	803385	gTSS, 70 bp upstream of gene TE101_03560.	stringent starvation protein A	4.78023	6.88662	7.11107e-06	0.000327109
TE101	gTSS-808855	0	25	8	4	gTSS	-	808855	gTSS, 56 bp upstream of gene TE101_03585.	magnesium transporter	-0.140491	4.12076	1	1
TE101	gTSS-811062	0	0	126	42	gTSS	-	811062	gTSS, 142 bp upstream of gene TE101_03605.	ribosomal subunit interface protein	9.70298	6.45546	2.45012e-09	4.24814e-07
TE101	iTSS-812696	52	17	18	8	iTSS	-	812696	iTSS, 535 bp inside of gene TE101_03615.	LPS export ABC transporter ATP-binding protein	-0.900758	5.4614	0.439069	0.64726
TE101	gTSS-813932	0	12	4	3	gTSS	-	813932	gTSS, 144 bp upstream of gene TE101_03620.	lipopolysaccharide transport periplasmic protein LptA	0.200232	3.45672	1	1
TE101	nTSS+817013	11	39	88	55	nTSS	+	817013	nTSS, at position 817012 on + strand, before gene TE101_03645, antistrand nearest gene is TE101_03640	nTSS	2.38979	6.68474	0.00644394	0.0374131
TE101	nTSS+817144	271	304	267	258	nTSS	+	817144	nTSS, at position 817143 on + strand, before gene TE101_03645, antistrand nearest gene is TE101_03640	nTSS	0.788085	9.10529	0.268584	0.476572
TE101	gTSS+817328	1	0	25	61	gTSS	+	817328	gTSS, 74 bp upstream of gene TE101_03645.	phospholipid ABC transporter ATP-binding protein MlaF	7.20219	6.12114	7.45281e-06	0.000329385
TE101	iTSS+817734	0	0	5	10	iTSS	+	817734	iTSS, 332 bp inside of gene TE101_03645.	phospholipid ABC transporter ATP-binding protein MlaF	6.76745	3.70565	0.00920607	0.040928
TE101	iTSS+817878	0	0	5	14	iTSS	+	817878	iTSS, 476 bp inside of gene TE101_03645.	phospholipid ABC transporter ATP-binding protein MlaF	7.20324	4.05313	0.00789654	0.039641
TE101	iTSS+818580	0	0	6	4	iTSS	+	818580	iTSS, 381 bp inside of gene TE101_03650.	ABC transporter permease	5.83052	3.08719	0.0150366	0.0546614
TE101	gTSS+818850	0	0	21	24	gTSS	+	818850	gTSS, 135 bp upstream of gene TE101_03655.	outer membrane lipid asymmetry maintenance protein MlaD	8.21499	5.00649	0.000146386	0.00370735
TE101	gTSS+820472	0	1	22	3	gTSS	+	820472	gTSS, 105 bp upstream of gene TE101_03670.	cell division protein BolA	4.69388	3.829	0.00724697	0.0379598
TE101	gTSS-823426	30	13	16	6	gTSS	-	823426	gTSS, 101 bp upstream of gene TE101_03680.	serine protease	-0.482924	4.95653	0.714785	0.854489
TE101	gTSS-825774	4	8	6	0	gTSS	-	825774	gTSS, 145 bp upstream of gene TE101_03690.	hypothetical protein	-0.618269	3.30609	0.650609	0.815743
TE101	gTSS+825811	29	2	14	1	gTSS	+	825811	gTSS, 74 bp upstream of gene TE101_03695.	cell division protein ZapE	-0.990691	4.47409	0.512415	0.71516
TE101	gTSS+825821	109	99	113	40	gTSS	+	825821	gTSS, 64 bp upstream of gene TE101_03695.	cell division protein ZapE	0.0976985	7.28763	0.90756	0.982536
TE101	nTSS+827100	9	54	87	27	nTSS	+	827100	nTSS, at position 827099 on + strand, before gene TE101_03700, antistrand nearest gene is TE101_03705	nTSS	1.54071	6.31188	0.0984169	0.230116
TE101	iTSS+827661	0	0	8	4	iTSS	+	827661	iTSS, 348 bp inside of gene TE101_03700.	transcriptional regulator	6.02127	3.21709	0.00913088	0.0408597
TE101	iTSS-830022	0	9	6	4	iTSS	-	830022	iTSS, 888 bp inside of gene TE101_03710.	hypothetical protein	1.07222	3.52853	0.532735	0.735324
TE101	iTSS-831361	0	0	19	9	iTSS	-	831361	iTSS, 1161 bp inside of gene TE101_03715.	ABC transporter	7.23756	4.14987	0.00322998	0.0330926
TE101	iTSS-833754	0	0	5	7	iTSS	-	833754	iTSS, 102 bp inside of gene TE101_03720.	restriction endonuclease subunit S	6.32323	3.39182	0.0104169	0.0446383
TE101	iTSS-834569	5	12	12	0	iTSS	-	834569	iTSS, 2511 bp inside of gene TE101_03725.	restriction endonuclease subunit R	-0.246292	3.77998	0.932925	0.991832
TE101	gTSS-838139	99	176	109	16	gTSS	-	838139	gTSS, 101 bp upstream of gene TE101_03730.	restriction endonuclease	-0.74719	7.23091	0.335254	0.549174
TE101	gTSS+847467	11	4	24	1	gTSS	+	847467	gTSS, 61 bp upstream of gene TE101_03770.	hypothetical protein	0.795133	4.24151	0.689146	0.83964
TE101	iTSS-851658	0	0	8	5	iTSS	-	851658	iTSS, 299 bp inside of gene TE101_03790.	hypothetical protein	6.20035	3.33454	0.00727054	0.0379598
TE101	gTSS+866388	31	57	32	17	gTSS	+	866388	gTSS, 160 bp upstream of gene TE101_03840.	ribosome small subunit-dependent GTPase A	-0.0912789	5.91943	0.959351	1
TE101	gTSS+870363	38	50	31	7	gTSS	+	870363	gTSS, 162 bp upstream of gene TE101_03850.	EamA family transporter	-0.740121	5.69498	0.450996	0.656682
TE101	iTSS-873711	0	0	6	5	iTSS	-	873711	iTSS, 1442 bp inside of gene TE101_03860.	hybrid sensor histidine kinase/response regulator	6.03474	3.21441	0.0109812	0.0460134
TE101	iTSS-875429	0	28	15	2	iTSS	-	875429	iTSS, 902 bp inside of gene TE101_03865.	ABC transporter substrate-binding protein	-0.141833	4.26559	0.960196	1
TE101	gTSS-876355	60	84	23	9	gTSS	-	876355	gTSS, 24 bp upstream of gene TE101_03865.	ABC transporter substrate-binding protein	-1.54201	6.13021	0.0853815	0.207652
TE101	gTSS-877777	23	27	30	3	gTSS	-	877777	gTSS, 69 bp upstream of gene TE101_03875.	hypothetical protein	-0.303808	5.11858	0.78996	0.907528
TE101	gTSS+879376	0	48	31	14	gTSS	+	879376	gTSS, 112 bp upstream of gene TE101_03885.	transketolase	0.799334	5.37881	0.581914	0.770465
TE101	iTSS+882390	0	16	33	21	iTSS	+	882390	iTSS, 892 bp inside of gene TE101_03890.	erythrose-4-phosphate dehydrogenase	2.71316	5.28305	0.0447889	0.124635
TE101	gTSS+884035	0	0	10	7	gTSS	+	884035	gTSS, 66 bp upstream of gene TE101_03900.	fructose bisphosphate aldolase	6.63586	3.64634	0.00584188	0.0374131
TE101	gTSS+885182	17	34	33	4	gTSS	+	885182	gTSS, 59 bp upstream of gene TE101_03905.	hypothetical protein	-0.0800225	5.18145	0.970821	1
TE101	iTSS-891835	0	0	11	1	iTSS	-	891835	iTSS, 203 bp inside of gene TE101_03925.	hypothetical protein	5.71269	3.03806	0.023265	0.0745935
TE101	gTSS-892059	35	12	27	8	gTSS	-	892059	gTSS, 21 bp upstream of gene TE101_03925.	hypothetical protein	-0.0342357	5.27162	1	1
TE101	gTSS-895253	24	59	30	23	gTSS	-	895253	gTSS, 62 bp upstream of gene TE101_03935.	amino acid ABC transporter substrate-binding protein	0.261069	5.97837	0.774985	0.90042
TE101	gTSS-897048	183	141	45	2	gTSS	-	897048	gTSS, 145 bp upstream of gene TE101_03940.	exopolyphosphatase	-2.62297	7.11865	0.00461925	0.0374131
TE101	gTSS+899753	9	7	5	0	gTSS	+	899753	gTSS, 143 bp upstream of gene TE101_03955.	phosphate ABC transporter permease	-1.36432	3.49786	0.308482	0.522011
TE101	gTSS-899787	0	0	25	15	gTSS	-	899787	gTSS, 101 bp upstream of gene TE101_03950.	glycine cleavage system protein R	7.8294	4.66559	0.000404907	0.00773441
TE101	gTSS+905499	5	22	47	8	gTSS	+	905499	gTSS, 156 bp upstream of gene TE101_03975.	inorganic phosphate transporter PiT family protein	1.52001	5.17893	0.204384	0.398789
TE101	iTSS+905681	0	0	18	1	iTSS	+	905681	iTSS, 26 bp inside of gene TE101_03975.	inorganic phosphate transporter PiT family protein	6.26557	3.43863	0.0128724	0.0510816
TE101	gTSS-908151	31	9	2	1	gTSS	-	908151	gTSS, 151 bp upstream of gene TE101_03980.	universal stress protein UspA	-3.16928	4.38249	0.0594998	0.154572
TE101	gTSS+908293	2	0	8	8	gTSS	+	908293	gTSS, 42 bp upstream of gene TE101_03985.	LysR family transcriptional regulator	3.60797	3.75259	0.0547693	0.145065
TE101	gTSS+909464	19	1	30	9	gTSS	+	909464	gTSS, 37 bp upstream of gene TE101_03990.	RNA polymerase subunit sigma-70	1.26544	4.92881	0.379001	0.594894
TE101	gTSS+909858	0	0	14	2	gTSS	+	909858	gTSS, 173 bp upstream of gene TE101_03995.	hypothetical protein	6.15899	3.33552	0.00825216	0.040457
TE101	gTSS-912497	0	13	8	4	gTSS	-	912497	gTSS, 121 bp upstream of gene TE101_04005.	hypothetical protein	0.761923	3.76559	0.633351	0.809162
TE101	gTSS-913128	0	2	6	2	gTSS	-	913128	gTSS, 46 bp upstream of gene TE101_04010.	hemolysin III family protein	2.47912	2.94189	0.103303	0.239307
TE101	gTSS-913251	7	13	10	0	gTSS	-	913251	gTSS, 169 bp upstream of gene TE101_04010.	hemolysin III family protein	-0.73764	3.82285	0.61848	0.798718
TE101	iTSS-913283	9	2	11	1	iTSS	-	913283	iTSS, 76 bp inside of gene TE101_04015.	hypothetical protein	0.292257	3.66614	0.922147	0.98742
TE101	gTSS-913924	14	11	2	3	gTSS	-	913924	gTSS, 37 bp upstream of gene TE101_04020.	MarR family transcriptional regulator	-1.41907	3.99337	0.40966	0.619573
TE101	gTSS+916859	1	15	4	0	gTSS	+	916859	gTSS, 84 bp upstream of gene TE101_04035.	thioredoxin peroxidase	-1.44306	3.33872	0.327924	0.541237
TE101	gTSS-918214	11	4	0	0	gTSS	-	918214	gTSS, 2 bp upstream of gene TE101_04040.	YigZ family protein	-5.7975	3.22236	0.018003	0.0620503
TE101	gTSS+918471	31	13	5	3	gTSS	+	918471	gTSS, 64 bp upstream of gene TE101_04045.	hypothetical protein	-1.846	4.63603	0.196809	0.386082
TE101	iTSS-919505	0	0	88	33	iTSS	-	919505	iTSS, 777 bp inside of gene TE101_04050.	hypothetical protein	9.26825	6.03248	8.87067e-08	9.52119e-06
TE101	iTSS-919751	0	0	10	3	iTSS	-	919751	iTSS, 531 bp inside of gene TE101_04050.	hypothetical protein	6.01415	3.21967	0.00885607	0.0408441
TE101	gTSS-920321	32	71	584	134	gTSS	-	920321	gTSS, 39 bp upstream of gene TE101_04050.	hypothetical protein	3.30717	8.54516	1.13543e-05	0.00046532
TE101	gTSS+920455	17	44	83	13	gTSS	+	920455	gTSS, 37 bp upstream of gene TE101_04055.	hypothetical protein	1.09121	6.02874	0.252618	0.459194
TE101	iTSS+924750	25	6	0	0	iTSS	+	924750	iTSS, 301 bp inside of gene TE101_04075.	hypothetical protein	-6.88142	3.98783	0.0100595	0.0438572
TE101	gTSS+935621	14	27	10	3	gTSS	+	935621	gTSS, 91 bp upstream of gene TE101_04115.	DNA-binding response regulator	-1.05418	4.57319	0.440834	0.647744
TE101	gTSS+947416	0	0	4	7	gTSS	+	947416	gTSS, 42 bp upstream of gene TE101_04165.	ATPase	6.25164	3.33383	0.0109213	0.0460134
TE101	iTSS+955365	4	9	0	0	iTSS	+	955365	iTSS, 582 bp inside of gene TE101_04195.	peptidase C39	-5.42533	2.99954	0.0240609	0.0769267
TE101	gTSS+955767	15	22	8	3	gTSS	+	955767	gTSS, 25 bp upstream of gene TE101_04200.	hypothetical protein	-1.12164	4.45761	0.409842	0.619573
TE101	gTSS+956320	0	10	9	3	gTSS	+	956320	gTSS, 76 bp upstream of gene TE101_04205.	peptidase M36	0.999402	3.61116	0.493051	0.696709
TE101	iTSS+957963	23	3	6	0	iTSS	+	957963	iTSS, 1567 bp inside of gene TE101_04205.	peptidase M36	-2.03823	4.02543	0.253133	0.459455
TE101	iTSS+959723	2	26	5	2	iTSS	+	959723	iTSS, 3327 bp inside of gene TE101_04205.	peptidase M36	-1.1769	3.98536	0.467065	0.672215
TE101	aTSS+967828	46	24	8	0	aTSS	+	967828	aTSS, 605 bp downstream of reverse gene TE101_04235	Na-Ca exchanger/integrin-beta4	-2.93038	5.04179	0.031983	0.0954831
TE101	iTSS-968045	0	0	49	8	iTSS	-	968045	iTSS, 388 bp inside of gene TE101_04235.	Na-Ca exchanger/integrin-beta4	7.95567	4.81363	0.000261827	0.00561709
TE101	aTSS+968218	56	39	22	7	aTSS	+	968218	aTSS, 215 bp downstream of reverse gene TE101_04235	Na-Ca exchanger/integrin-beta4	-1.22445	5.72358	0.219744	0.417625
TE101	gTSS+970547	19	25	11	6	gTSS	+	970547	gTSS, 55 bp upstream of gene TE101_04250.	hypothetical protein	-0.657217	4.81986	0.61161	0.794107
TE101	iTSS-971191	0	10	12	1	iTSS	-	971191	iTSS, 448 bp inside of gene TE101_04255.	hypothetical protein	0.854817	3.56015	0.607212	0.791588
TE101	gTSS+975729	0	0	16	5	gTSS	+	975729	gTSS, 72 bp upstream of gene TE101_04285.	hypothetical protein	6.69977	3.72534	0.00546514	0.0374131
TE101	iTSS+976113	53	38	6	0	iTSS	+	976113	iTSS, 312 bp inside of gene TE101_04285.	hypothetical protein	-3.62034	5.29641	0.00496746	0.0374131
TE101	iTSS+976927	0	0	4	14	iTSS	+	976927	iTSS, 502 bp inside of gene TE101_04290.	hypothetical protein	7.16832	4.01696	0.0092042	0.040928
TE101	nTSS+978872	3	18	23	14	nTSS	+	978872	nTSS, at position 978871 on + strand, before gene TE101_04300, antistrand nearest gene is TE101_04305	nTSS	1.69816	4.94216	0.16012	0.330503
TE101	gTSS-983203	26	11	120	17	gTSS	-	983203	gTSS, 26 bp upstream of gene TE101_04315.	ATP-dependent RNA helicase SrmB	2.09831	6.2512	0.0345065	0.10207
TE101	gTSS+986647	23	45	6	2	gTSS	+	986647	gTSS, 38 bp upstream of gene TE101_04335.	AAA family ATPase	-2.43623	4.94005	0.0575026	0.150535
TE101	gTSS-990207	8	0	24	2	gTSS	-	990207	gTSS, 49 bp upstream of gene TE101_04345.	metal-dependent phosphohydrolase	1.70241	4.1072	0.356157	0.569737
TE101	gTSS-996384	0	3	10	7	gTSS	-	996384	gTSS, 29 bp upstream of gene TE101_04370.	hypothetical protein	3.29156	3.75884	0.0561719	0.148162
TE101	gTSS+1009268	11	78	96	15	gTSS	+	1009268	gTSS, 137 bp upstream of gene TE101_04420.	GntR family transcriptional regulator	0.837228	6.30979	0.387211	0.601084
TE101	iTSS+1017634	22	19	76	13	iTSS	+	1017634	iTSS, 2254 bp inside of gene TE101_04435.	poly(beta-D-mannuronate) lyase	1.45061	5.84401	0.136547	0.29312
TE101	gTSS+1025305	28	30	13	10	gTSS	+	1025305	gTSS, 58 bp upstream of gene TE101_04460.	damage-inducible protein CinA	-0.534132	5.2426	0.670662	0.830589
TE101	gTSS+1025945	1831	3096	2751	1190	gTSS	+	1025945	gTSS, 78 bp upstream of gene TE101_04465.	recombinase RecA	0.365516	11.8915	0.55611	0.754195	LexA_20-6;EXPREG_00000710
TE101	iTSS+1028580	14	8	5	1	iTSS	+	1028580	iTSS, 389 bp inside of gene TE101_04475.	sodium ABC transporter permease	-1.45108	3.85653	0.317057	0.530941
TE101	iTSS-1031201	0	3	4	6	iTSS	-	1031201	iTSS, 1137 bp inside of gene TE101_04485.	flagellar hook-length control protein FliK	2.71697	3.36761	0.104132	0.240485
TE101	gTSS-1032468	0	4	5	3	gTSS	-	1032468	gTSS, 130 bp upstream of gene TE101_04485.	flagellar hook-length control protein FliK	1.75111	3.12309	0.190596	0.375856
TE101	gTSS+1032706	12	4	12	5	gTSS	+	1032706	gTSS, 42 bp upstream of gene TE101_04490.	heme ABC exporter ATP-binding protein CcmA	0.577213	4.18889	0.705844	0.847733
TE101	gTSS+1032721	0	1	43	7	gTSS	+	1032721	gTSS, 27 bp upstream of gene TE101_04490.	heme ABC exporter ATP-binding protein CcmA	5.70288	4.66411	0.000504076	0.00860748
TE101	gTSS+1040098	3	9	2	0	gTSS	+	1040098	gTSS, 96 bp upstream of gene TE101_04535.	surface lipoprotein	-1.94094	3.05653	0.222448	0.420283
TE101	gTSS-1042696	18	5	6	1	gTSS	-	1042696	gTSS, 50 bp upstream of gene TE101_04545.	hypothetical protein	-1.40581	3.96378	0.361162	0.575148
TE101	iTSS-1047990	0	0	19	3	iTSS	-	1047990	iTSS, 910 bp inside of gene TE101_04570.	sugar transporter	6.60606	3.67405	0.00645763	0.0374131
TE101	gTSS+1049696	20	106	97	15	gTSS	+	1049696	gTSS, 170 bp upstream of gene TE101_04580.	undecaprenyl-phosphate alpha-N-acetylglucosaminyl 1-phosphate transferase	0.332323	6.51862	0.729749	0.86344
TE101	gTSS+1052888	14	14	16	11	gTSS	+	1052888	gTSS, 196 bp upstream of gene TE101_04595.	UTP--glucose-1-phosphate uridylyltransferase	0.705361	4.85593	0.564395	0.757843
TE101	gTSS-1055918	27	76	53	32	gTSS	-	1055918	gTSS, 142 bp upstream of gene TE101_04605.	isocitrate dehydrogenase	0.569841	6.42857	0.507813	0.710056
TE101	gTSS-1058120	25	21	21	1	gTSS	-	1058120	gTSS, 117 bp upstream of gene TE101_04615.	cell envelope protein SmpA	-0.868793	4.84912	0.48728	0.692826
TE101	iTSS-1059863	0	0	17	9	iTSS	-	1059863	iTSS, 1276 bp inside of gene TE101_04625.	GGDEF domain-containing protein	7.16722	4.0854	0.00415375	0.0374131
TE101	iTSS-1061452	91	71	45	24	iTSS	-	1061452	iTSS, 620 bp inside of gene TE101_04630.	NADPH-dependent 7-cyano-7-deazaguanine reductase QueF	-0.576856	6.65913	0.490627	0.695518
TE101	gTSS+1063305	11	5	45	12	gTSS	+	1063305	gTSS, 125 bp upstream of gene TE101_04645.	hypothetical protein	2.21274	5.18828	0.0621869	0.159828
TE101	gTSS+1063398	78	72	150	80	gTSS	+	1063398	gTSS, 32 bp upstream of gene TE101_04645.	hypothetical protein	1.29834	7.5476	0.0824758	0.201969
TE101	nTSS+1064931	251776	827549	1109633	112536	nTSS	+	1064931	nTSS, at position 1064930 on + strand, before gene TE101_04665, antistrand nearest gene is TE101_04655	nTSS	0.536906	19.6884	0.466073	0.671694
TE101	nTSS+1065080	187	231	146027	12407	nTSS	+	1065080	nTSS, at position 1065079 on + strand, before gene TE101_04665, antistrand nearest gene is TE101_04655	nTSS	8.776	15.9568	2.75652e-18	2.07107e-15
TE101	nTSS-1065150	163	966	621	106	nTSS	-	1065150	nTSS, at position 1065149 on - strand, before gene TE101_04640, antistrand nearest gene is TE101_04650	nTSS	-0.108505	9.39725	0.888297	0.971009
TE101	nTSS+1065223	120	207	61760	4997	nTSS	+	1065223	nTSS, at position 1065222 on + strand, before gene TE101_04665, antistrand nearest gene is TE101_04655	nTSS	7.91663	14.7047	8.0361e-16	3.67987e-13
TE101	nTSS-1065464	47	62	521	41	nTSS	-	1065464	nTSS, at position 1065463 on - strand, before gene TE101_04640, antistrand nearest gene is TE101_04650	nTSS	2.57912	8.0469	0.00231331	0.0270166
TE101	gTSS+1067184	10	9	21	5	gTSS	+	1067184	gTSS, 83 bp upstream of gene TE101_04665.	hypothetical protein	0.8814	4.47815	0.534147	0.736371
TE101	gTSS+1068414	0	16	28	15	gTSS	+	1068414	gTSS, 51 bp upstream of gene TE101_04675.	flavodoxin	2.32803	4.98099	0.0947551	0.224347
TE101	gTSS-1072550	5	3	2	2	gTSS	-	1072550	gTSS, 33 bp upstream of gene TE101_04685.	[protein-PII] uridylyltransferase	-0.283168	3.11422	1	1
TE101	gTSS-1073683	18	54	69	16	gTSS	-	1073683	gTSS, 50 bp upstream of gene TE101_04690.	type I methionyl aminopeptidase	0.790856	6.05474	0.384786	0.598557
TE101	gTSS+1075977	0	0	8	10	gTSS	+	1075977	gTSS, 32 bp upstream of gene TE101_04705.	UMP kinase	6.908	3.83521	0.00671493	0.0374131
TE101	iTSS+1076569	0	0	16	3	iTSS	+	1076569	iTSS, 560 bp inside of gene TE101_04705.	UMP kinase	6.44022	3.5394	0.00658374	0.0374131
TE101	iTSS+1078748	0	0	9	5	iTSS	+	1078748	iTSS, 574 bp inside of gene TE101_04720.	phosphatidate cytidylyltransferase	6.2763	3.39053	0.0064936	0.0374131
TE101	iTSS+1080844	16	67	0	3	iTSS	+	1080844	iTSS, 626 bp inside of gene TE101_04730.	RIP metalloprotease RseP	-3.44268	5.04875	0.0358681	0.104724
TE101	aTSS-1082516	188	74	24	4	aTSS	-	1082516	aTSS, 887 bp downstream of forward gene TE101_04735	outer membrane protein assembly factor BamA	-2.93769	6.85757	0.00165764	0.0205292
TE101	iTSS+1082558	0	0	5	6	iTSS	+	1082558	iTSS, 929 bp inside of gene TE101_04735.	outer membrane protein assembly factor BamA	6.14217	3.27444	0.0112512	0.0467037
TE101	iTSS+1083889	13	43	21	10	iTSS	+	1083889	iTSS, 2260 bp inside of gene TE101_04735.	outer membrane protein assembly factor BamA	-0.0758028	5.26137	0.972323	1
TE101	gTSS+1084107	0	0	14	4	gTSS	+	1084107	gTSS, 62 bp upstream of gene TE101_04740.	hypothetical protein	6.4593	3.54213	0.00593812	0.0374131
TE101	gTSS+1085297	0	0	7	5	gTSS	+	1085297	gTSS, 32 bp upstream of gene TE101_04750.	acyl-[acyl-carrier-protein]--UDP-N- acetylglucosamine O-acyltransferase	6.11951	3.27593	0.00854976	0.040457
TE101	iTSS+1090882	40	42	11	5	iTSS	+	1090882	iTSS, 3062 bp inside of gene TE101_04765.	DNA polymerase III subunit alpha	-1.72077	5.36849	0.122884	0.272618
TE101	gTSS+1091309	13	13	3	0	gTSS	+	1091309	gTSS, 44 bp upstream of gene TE101_04770.	acetyl-CoA carboxylase carboxyltransferase subunit alpha	-2.68517	3.81852	0.111283	0.252601
TE101	gTSS-1095078	367	476	265	116	gTSS	-	1095078	gTSS, 136 bp upstream of gene TE101_04780.	GGDEF domain-containing protein	-0.489149	8.96914	0.460194	0.665775
TE101	gTSS-1097670	165	357	98	30	gTSS	-	1097670	gTSS, 188 bp upstream of gene TE101_04790.	hypothetical protein	-1.42375	7.90725	0.0475101	0.130277
TE101	gTSS-1098892	2	8	6	0	gTSS	-	1098892	gTSS, 164 bp upstream of gene TE101_04800.	hypothetical protein	-0.319369	3.17915	0.868085	0.959149
TE101	iTSS-1099170	3	9	20	2	iTSS	-	1099170	iTSS, 1181 bp inside of gene TE101_04805.	lytic transglycosylase F	1.24078	4.04076	0.411602	0.621022
TE101	gTSS+1100453	17	23	46	9	gTSS	+	1100453	gTSS, 75 bp upstream of gene TE101_04810.	phosphoribosylformylglycinamidine synthase	0.881696	5.3963	0.40399	0.615408
TE101	aTSS-1100565	0	3	7	2	aTSS	-	1100565	aTSS, 37 bp downstream of forward gene TE101_04810	phosphoribosylformylglycinamidine synthase	2.11664	3.07167	0.177195	0.355652
TE101	nTSS+1104489	280	293	175	89	nTSS	+	1104489	nTSS, at position 1104488 on + strand, before gene TE101_04830, antistrand nearest gene is TE101_04815	nTSS	-0.43725	8.46604	0.526125	0.727623
TE101	nTSS+1104581	359	618	205	59	nTSS	+	1104581	nTSS, at position 1104580 on + strand, before gene TE101_04830, antistrand nearest gene is TE101_04815	nTSS	-1.33254	8.8531	0.0473034	0.129868
TE101	nTSS-1105877	59	273	512	57	nTSS	-	1105877	nTSS, at position 1105876 on - strand, before gene TE101_04815, antistrand nearest gene is TE101_04810	nTSS	1.18743	8.42343	0.145019	0.307087
TE101	iTSS-1112134	0	15	1	5	iTSS	-	1112134	iTSS, 13286 bp inside of gene TE101_04825.	Ig-like domain repeat protein	0.129274	3.63092	1	1
TE101	aTSS+1118903	0	8	1	2	aTSS	+	1118903	aTSS, 6517 bp downstream of reverse gene TE101_04825	Ig-like domain repeat protein	-0.303065	2.95726	1	1
TE101	gTSS-1125454	30	11	28	15	gTSS	-	1125454	gTSS, 34 bp upstream of gene TE101_04825.	Ig-like domain repeat protein	0.648245	5.42394	0.561283	0.756658
TE101	gTSS+1125618	33	60	43	14	gTSS	+	1125618	gTSS, 50 bp upstream of gene TE101_04830.	channel protein TolC	-0.105449	5.98658	0.920642	0.98742
TE101	iTSS+1129907	24	4	0	0	iTSS	+	1129907	iTSS, 120 bp inside of gene TE101_04840.	secretion protein HylD	-6.75711	3.88971	0.0132193	0.0519098
TE101	iTSS-1132467	0	0	7	5	iTSS	-	1132467	iTSS, 1193 bp inside of gene TE101_04850.	diguanylate cyclase	6.11951	3.27593	0.00854976	0.040457
TE101	iTSS-1132680	2	8	0	2	iTSS	-	1132680	iTSS, 980 bp inside of gene TE101_04850.	diguanylate cyclase	-1.13457	3.04438	0.720096	0.857873
TE101	iTSS-1132791	0	0	10	1	iTSS	-	1132791	iTSS, 869 bp inside of gene TE101_04850.	diguanylate cyclase	5.60859	2.96963	0.0282892	0.086284
TE101	iTSS-1133089	0	0	16	10	iTSS	-	1133089	iTSS, 571 bp inside of gene TE101_04850.	diguanylate cyclase	7.22215	4.12535	0.00382298	0.0368248
TE101	iTSS-1133976	39	195	74	32	iTSS	-	1133976	iTSS, 371 bp inside of gene TE101_04855.	hypothetical protein	-0.349295	7.06358	0.684354	0.837872
TE101	iTSS-1134669	47	39	61	19	iTSS	-	1134669	iTSS, 1014 bp inside of gene TE101_04860.	hypothetical protein	0.387881	6.21187	0.663199	0.823804
TE101	gTSS-1135738	0	11	15	14	gTSS	-	1135738	gTSS, 55 bp upstream of gene TE101_04860.	hypothetical protein	2.46389	4.59691	0.109518	0.249853
TE101	gTSS+1135821	48	44	16	2	gTSS	+	1135821	gTSS, 163 bp upstream of gene TE101_04865.	flagellar biosynthesis protein FlgP	-2.00574	5.47028	0.0595246	0.154572
TE101	gTSS+1135833	231	89	63	19	gTSS	+	1135833	gTSS, 151 bp upstream of gene TE101_04865.	flagellar biosynthesis protein FlgP	-1.56537	7.37766	0.0602061	0.155803
TE101	iTSS-1136929	2	1	40	11	iTSS	-	1136929	iTSS, 118 bp inside of gene TE101_04870.	flagellar biosynthesis protein FlgN	4.42036	4.83931	0.00200877	0.0238304
TE101	gTSS-1137126	3	1	34	17	gTSS	-	1137126	gTSS, 79 bp upstream of gene TE101_04870.	flagellar biosynthesis protein FlgN	4.19604	5.01097	0.0025107	0.0285691
TE101	gTSS-1137517	13	94	112	50	gTSS	-	1137517	gTSS, 101 bp upstream of gene TE101_04875.	flagellar biosynthesis anti-sigma factor FlgM	1.42131	6.95245	0.104337	0.240711
TE101	gTSS-1137695	46	54	11	2	gTSS	-	1137695	gTSS, 279 bp upstream of gene TE101_04875.	flagellar biosynthesis anti-sigma factor FlgM	-2.48237	5.48204	0.026005	0.0820943
TE101	iTSS-1137918	0	0	15	8	iTSS	-	1137918	iTSS, 317 bp inside of gene TE101_04880.	flagella basal body P-ring formation protein FlgA	6.99175	3.9391	0.00491905	0.0374131
TE101	aTSS+1138074	61	165	76	19	aTSS	+	1138074	aTSS, 161 bp downstream of reverse gene TE101_04880	flagella basal body P-ring formation protein FlgA	-0.679743	6.93587	0.389645	0.603616
TE101	iTSS-1138097	0	0	67	13	iTSS	-	1138097	iTSS, 138 bp inside of gene TE101_04880.	flagella basal body P-ring formation protein FlgA	8.48121	5.292	2.69734e-05	0.000935355
TE101	iTSS-1138136	0	0	45	7	iTSS	-	1138136	iTSS, 99 bp inside of gene TE101_04880.	flagella basal body P-ring formation protein FlgA	7.81399	4.68812	0.000482296	0.0084271
TE101	gTSS-1138251	0	10	20	2	gTSS	-	1138251	gTSS, 16 bp upstream of gene TE101_04880.	flagella basal body P-ring formation protein FlgA	1.59831	3.95482	0.349161	0.563358
TE101	aTSS+1138280	32	12	30	4	aTSS	+	1138280	aTSS, 45 bp upstream of reverse gene TE101_04880	flagella basal body P-ring formation protein FlgA	-0.158789	5.12426	0.915466	0.98742
TE101	gTSS+1138462	10	7	8	4	gTSS	+	1138462	gTSS, 51 bp upstream of gene TE101_04885.	chemotaxis protein CheW	0.110455	3.99973	1	1
TE101	aTSS-1138464	16	20	40	4	aTSS	-	1138464	aTSS, 49 bp upstream of forward gene TE101_04885	chemotaxis protein CheW	0.574241	5.09494	0.643814	0.812063
TE101	gTSS+1138470	32	56	21	7	gTSS	+	1138470	gTSS, 43 bp upstream of gene TE101_04885.	chemotaxis protein CheW	-1.04209	5.57053	0.302182	0.515218
TE101	gTSS+1140399	76	60	61	17	gTSS	+	1140399	gTSS, 91 bp upstream of gene TE101_04895.	flagellar basal-body rod protein FlgB	-0.346749	6.50148	0.684203	0.837872
TE101	iTSS+1141608	0	0	22	9	iTSS	+	1141608	iTSS, 227 bp inside of gene TE101_04905.	flagellar biosynthesis protein FlgD	7.33683	4.2408	0.00242305	0.0278118
TE101	gTSS+1142003	0	0	25	10	gTSS	+	1142003	gTSS, 79 bp upstream of gene TE101_04910.	flagellar hook protein FlgE	7.504	4.38709	0.00134527	0.0175274
TE101	gTSS+1143662	47	25	87	24	gTSS	+	1143662	gTSS, 30 bp upstream of gene TE101_04915.	flagellar biosynthesis protein FlgF	1.02937	6.39156	0.244126	0.448826
TE101	iTSS+1144157	0	0	7	12	iTSS	+	1144157	iTSS, 465 bp inside of gene TE101_04915.	flagellar biosynthesis protein FlgF	7.08126	3.96571	0.00699218	0.0377042
TE101	gTSS+1144437	0	1	11	5	gTSS	+	1144437	gTSS, 45 bp upstream of gene TE101_04920.	flagellar basal-body rod protein FlgG	4.34547	3.53801	0.00578354	0.0374131
TE101	iTSS+1146728	0	0	16	2	iTSS	+	1146728	iTSS, 743 bp inside of gene TE101_04930.	flagellar biosynthesis protein FlgI	6.29465	3.43994	0.00891539	0.0408441
TE101	iTSS+1147383	0	0	22	5	iTSS	+	1147383	iTSS, 225 bp inside of gene TE101_04935.	flagellar rod assembly protein/muramidase FlgJ	6.97138	3.95591	0.00503709	0.0374131
TE101	iTSS+1147695	0	0	6	4	iTSS	+	1147695	iTSS, 537 bp inside of gene TE101_04935.	flagellar rod assembly protein/muramidase FlgJ	5.83052	3.08719	0.0150366	0.0546614
TE101	iTSS+1148469	0	0	7	3	iTSS	+	1148469	iTSS, 347 bp inside of gene TE101_04940.	flagellar hook-associated protein FlgK	5.72085	3.02425	0.0173877	0.0610254
TE101	iTSS+1148570	0	0	17	2	iTSS	+	1148570	iTSS, 448 bp inside of gene TE101_04940.	flagellar hook-associated protein FlgK	6.35748	3.48922	0.00852338	0.040457
TE101	gTSS+1152508	627	526	346	222	gTSS	+	1152508	gTSS, 111 bp upstream of gene TE101_04955.	flagellin	-0.283047	9.56243	0.680268	0.836508
TE101	nTSS+1153710	30	73	9	13	nTSS	+	1153710	nTSS, at position 1153709 on + strand, before gene TE101_04960, antistrand nearest gene is TE101_04950	nTSS	-1.14434	5.72649	0.298693	0.511949
TE101	gTSS+1153903	19	29	3	0	gTSS	+	1153903	gTSS, 268 bp upstream of gene TE101_04960.	flagellin	-3.50581	4.42451	0.0273576	0.0849367
TE101	gTSS+1154104	0	0	26	19	gTSS	+	1154104	gTSS, 67 bp upstream of gene TE101_04960.	flagellin	8.06653	4.87846	0.000180363	0.00427935
TE101	iTSS-1155311	399	172	54	9	iTSS	-	1155311	iTSS, 115 bp inside of gene TE101_04965.	hypothetical protein	-2.91315	7.95139	0.000616225	0.00995233
TE101	gTSS+1155696	584	597	385	138	gTSS	+	1155696	gTSS, 122 bp upstream of gene TE101_04970.	flagellin	-0.616732	9.43104	0.345014	0.560021
TE101	gTSS+1156102	0	0	9	8	gTSS	+	1156102	gTSS, 644 bp upstream of gene TE101_04975.	flagellar biosynthesis protein FlaG	6.71341	3.6961	0.00646658	0.0374131
TE101	gTSS+1156670	58	104	79	14	gTSS	+	1156670	gTSS, 76 bp upstream of gene TE101_04975.	flagellar biosynthesis protein FlaG	-0.364013	6.63813	0.659404	0.821613
TE101	gTSS+1156794	52	25	15	10	gTSS	+	1156794	gTSS, 464 bp upstream of gene TE101_04980.	flagellar hook protein	-0.956095	5.561	0.400838	0.614827
TE101	gTSS+1156991	98	78	19	32	gTSS	+	1156991	gTSS, 267 bp upstream of gene TE101_04980.	flagellar hook protein	-0.768158	6.70636	0.418525	0.627702
TE101	aTSS-1157407	1	0	26	1	aTSS	-	1157407	aTSS, 149 bp downstream of forward gene TE101_04980	flagellar hook protein	4.50182	3.82929	0.0385087	0.11029
TE101	gTSS+1158430	0	0	34	21	gTSS	+	1158430	gTSS, 280 bp upstream of gene TE101_04985.	flagellar export chaperone FliS	8.29934	5.09996	5.92356e-05	0.00180429
TE101	gTSS+1158652	0	0	118	42	gTSS	+	1158652	gTSS, 58 bp upstream of gene TE101_04985.	flagellar export chaperone FliS	9.65382	6.40728	3.71909e-09	5.58855e-07
TE101	gTSS+1158971	0	0	32	10	gTSS	+	1158971	gTSS, 164 bp upstream of gene TE101_04990.	hypothetical protein	7.68976	4.5591	0.000629772	0.00999651
TE101	gTSS+1159354	0	0	18	7	gTSS	+	1159354	gTSS, 98 bp upstream of gene TE101_04995.	hypothetical protein	7.01213	3.96878	0.0044711	0.0374131
TE101	gTSS+1159412	40	34	84	2	gTSS	+	1159412	gTSS, 40 bp upstream of gene TE101_04995.	hypothetical protein	0.293964	5.95689	0.82092	0.928089
TE101	aTSS-1160466	10	9	0	1	aTSS	-	1160466	aTSS, 1014 bp downstream of forward gene TE101_04995	hypothetical protein	-3.22154	3.49313	0.0903554	0.217355
TE101	gTSS+1162712	49	86	28	19	gTSS	+	1162712	gTSS, 181 bp upstream of gene TE101_05000.	pseudaminic acid cytidylyltransferase	-0.694842	6.26965	0.445488	0.651232
TE101	iTSS+1163761	0	0	12	1	iTSS	+	1163761	iTSS, 170 bp inside of gene TE101_05005.	UDP-2,4-diacetamido-2,4, 6-trideoxy-beta-L-altropyranose hydrolase	5.80873	3.10314	0.0195732	0.0660448
TE101	iTSS+1164455	0	40	10	2	iTSS	+	1164455	iTSS, 864 bp inside of gene TE101_05005.	UDP-2,4-diacetamido-2,4, 6-trideoxy-beta-L-altropyranose hydrolase	-1.04939	4.398	0.545705	0.743663
TE101	gTSS+1165844	0	4	14	4	gTSS	+	1165844	gTSS, 114 bp upstream of gene TE101_05020.	3-oxoacyl-ACP synthase	2.74029	3.69618	0.0709561	0.178898
TE101	gTSS-1170316	30	4	33	7	gTSS	-	1170316	gTSS, 26 bp upstream of gene TE101_05040.	UDP-N-acetylglucosamine 4,6-dehydratase (inverting)	0.470905	5.14425	0.742273	0.873217
TE101	gTSS+1170497	10	11	23	7	gTSS	+	1170497	gTSS, 27 bp upstream of gene TE101_05045.	flagellin	1.02944	4.6649	0.405476	0.615864
TE101	gTSS+1171398	32	0	20	3	gTSS	+	1171398	gTSS, 90 bp upstream of gene TE101_05050.	sigma-54-dependent Fis family transcriptional regulator	-0.364509	4.74187	0.827601	0.931775
TE101	gTSS+1171460	51	9	20	2	gTSS	+	1171460	gTSS, 28 bp upstream of gene TE101_05050.	sigma-54-dependent Fis family transcriptional regulator	-1.31806	5.19263	0.287436	0.496841
TE101	gTSS+1173050	27	19	9	10	gTSS	+	1173050	gTSS, 38 bp upstream of gene TE101_05055.	PAS domain-containing sensor histidine kinase	-0.412863	5.02741	0.756505	0.88442
TE101	iTSS+1173542	0	0	10	1	iTSS	+	1173542	iTSS, 454 bp inside of gene TE101_05055.	PAS domain-containing sensor histidine kinase	5.60859	2.96963	0.0282892	0.086284
TE101	gTSS+1174134	0	0	20	6	gTSS	+	1174134	gTSS, 113 bp upstream of gene TE101_05060.	sigma-54-dependent Fis family transcriptional regulator	6.99185	3.9623	0.00486058	0.0374131
TE101	iTSS+1175203	0	15	61	8	iTSS	+	1175203	iTSS, 956 bp inside of gene TE101_05060.	sigma-54-dependent Fis family transcriptional regulator	2.69519	5.21153	0.0484442	0.131876
TE101	gTSS+1175768	72	69	180	72	gTSS	+	1175768	gTSS, 58 bp upstream of gene TE101_05065.	flagellar hook-basal body complex protein FliE	1.42487	7.5437	0.052424	0.140671
TE101	iTSS+1177093	0	0	56	7	iTSS	+	1177093	iTSS, 919 bp inside of gene TE101_05070.	flagellar M-ring protein FliF	8.04203	4.89724	0.000232096	0.00512886
TE101	iTSS+1177232	0	0	27	11	iTSS	+	1177232	iTSS, 1058 bp inside of gene TE101_05070.	flagellar M-ring protein FliF	7.62793	4.496	0.000843304	0.0123429
TE101	iTSS+1177565	0	0	5	6	iTSS	+	1177565	iTSS, 1391 bp inside of gene TE101_05070.	flagellar M-ring protein FliF	6.14217	3.27444	0.0112512	0.0467037
TE101	iTSS+1178114	0	0	21	3	iTSS	+	1178114	iTSS, 233 bp inside of gene TE101_05075.	flagellar motor switch protein FliG	6.70586	3.75674	0.00713075	0.0379598
TE101	iTSS+1179477	19	6	2	0	iTSS	+	1179477	iTSS, 516 bp inside of gene TE101_05080.	flagellar assembly protein FliH	-3.25433	3.81527	0.0760109	0.189313
TE101	nTSS+1181638	295	96	147	24	nTSS	+	1181638	nTSS, at position 1181637 on + strand, before gene TE101_05095, antistrand nearest gene is TE101_05140	nTSS	-0.982003	7.84152	0.235229	0.437465
TE101	gTSS+1184132	21	22	37	7	gTSS	+	1184132	gTSS, 352 bp upstream of gene TE101_05100.	flagellar basal body-associated protein FliL	0.42373	5.2653	0.72085	0.858049
TE101	gTSS+1184297	0	1	33	8	gTSS	+	1184297	gTSS, 187 bp upstream of gene TE101_05100.	flagellar basal body-associated protein FliL	5.51927	4.49298	0.000920645	0.0131338
TE101	gTSS+1184325	117	193	122	17	gTSS	+	1184325	gTSS, 159 bp upstream of gene TE101_05100.	flagellar basal body-associated protein FliL	-0.788721	7.39398	0.299945	0.512568
TE101	gTSS+1184451	1	16	36	9	gTSS	+	1184451	gTSS, 33 bp upstream of gene TE101_05100.	flagellar basal body-associated protein FliL	2.03931	4.88733	0.119199	0.267072
TE101	iTSS+1185714	18	2	10	0	iTSS	+	1185714	iTSS, 663 bp inside of gene TE101_05105.	flagellar motor switch protein FliM	-1.01468	3.93881	0.556869	0.75477
TE101	gTSS+1185927	0	0	8	2	gTSS	+	1185927	gTSS, 200 bp upstream of gene TE101_05110.	flagellar motor switch protein FliN	5.61266	2.96098	0.0229263	0.0741404
TE101	gTSS+1185937	0	3	55	15	gTSS	+	1185937	gTSS, 190 bp upstream of gene TE101_05110.	flagellar motor switch protein FliN	5.01505	5.22992	0.000503937	0.00860748
TE101	gTSS+1186038	0	0	70	9	gTSS	+	1186038	gTSS, 89 bp upstream of gene TE101_05110.	flagellar motor switch protein FliN	8.37004	5.19606	6.23466e-05	0.00187372
TE101	iTSS+1194704	133	90	30	22	iTSS	+	1194704	iTSS, 1853 bp inside of gene TE101_05150.	flagellar biosynthesis protein FlhA	-1.36213	6.87024	0.112238	0.254512
TE101	gTSS+1194862	0	1	7	5	gTSS	+	1194862	gTSS, 118 bp upstream of gene TE101_05155.	flagellar biosynthesis protein FlhF	4.04823	3.32656	0.00899267	0.0408597
TE101	iTSS+1195745	108	228	178	36	iTSS	+	1195745	iTSS, 765 bp inside of gene TE101_05155.	flagellar biosynthesis protein FlhF	-0.172038	7.73254	0.815904	0.926239
TE101	iTSS+1196614	0	6	258	104	iTSS	+	1196614	iTSS, 219 bp inside of gene TE101_05160.	cobyrinic acid a,c-diamide synthase	6.57628	7.61923	1.02606e-10	2.89091e-08
TE101	gTSS+1196911	0	0	36	10	gTSS	+	1196911	gTSS, 347 bp upstream of gene TE101_05165.	RNA polymerase sigma factor FliA	7.78582	4.64806	0.000430642	0.00795629
TE101	gTSS+1196991	0	0	69	16	gTSS	+	1196991	gTSS, 267 bp upstream of gene TE101_05165.	RNA polymerase sigma factor FliA	8.615	5.41439	1.2735e-05	0.000512585
TE101	gTSS+1198381	0	0	25	9	gTSS	+	1198381	gTSS, 63 bp upstream of gene TE101_05175.	protein phosphatase	7.42948	4.32569	0.00173379	0.021239
TE101	gTSS+1198872	0	0	14	2	gTSS	+	1198872	gTSS, 340 bp upstream of gene TE101_05180.	chemotaxis protein CheA	6.15899	3.33552	0.00825216	0.040457
TE101	gTSS+1198916	240	285	182	34	gTSS	+	1198916	gTSS, 296 bp upstream of gene TE101_05180.	chemotaxis protein CheA	-0.892255	8.1479	0.206523	0.4022
TE101	gTSS+1199096	10	24	10	0	gTSS	+	1199096	gTSS, 116 bp upstream of gene TE101_05180.	chemotaxis protein CheA	-1.46635	4.22859	0.324216	0.538528
TE101	iTSS+1199901	0	0	11	2	iTSS	+	1199901	iTSS, 689 bp inside of gene TE101_05180.	chemotaxis protein CheA	5.91774	3.16157	0.0121496	0.0490706
TE101	iTSS+1200240	0	0	12	1	iTSS	+	1200240	iTSS, 1028 bp inside of gene TE101_05180.	chemotaxis protein CheA	5.80873	3.10314	0.0195732	0.0660448
TE101	iTSS+1200567	0	0	13	3	iTSS	+	1200567	iTSS, 1355 bp inside of gene TE101_05180.	chemotaxis protein CheA	6.24714	3.38933	0.00639858	0.0374131
TE101	iTSS+1202856	24	16	1	1	iTSS	+	1202856	iTSS, 222 bp inside of gene TE101_05190.	cobalamin biosynthesis protein CobQ	-3.54294	4.30055	0.0392543	0.111923
TE101	iTSS+1203790	88	125	68	8	iTSS	+	1203790	iTSS, 384 bp inside of gene TE101_05195.	chemotaxis protein CheW	-1.15394	6.76398	0.159803	0.330455
TE101	iTSS+1203919	6	13	6	2	iTSS	+	1203919	iTSS, 513 bp inside of gene TE101_05195.	chemotaxis protein CheW	-0.608085	3.78995	0.70258	0.847045
TE101	iTSS+1204006	25	121	58	12	iTSS	+	1204006	iTSS, 600 bp inside of gene TE101_05195.	chemotaxis protein CheW	-0.485663	6.35004	0.599247	0.784836
TE101	iTSS+1210399	0	2	7	2	iTSS	+	1210399	iTSS, 406 bp inside of gene TE101_05225.	hypothetical protein	2.61603	3.01303	0.0811841	0.19977
TE101	gTSS+1215581	31	88	145	39	gTSS	+	1215581	gTSS, 44 bp upstream of gene TE101_05250.	carbonic anhydrase	1.21443	7.03121	0.121236	0.270025
TE101	iTSS+1216677	0	0	15	5	iTSS	+	1216677	iTSS, 387 bp inside of gene TE101_05255.	sodium-independent anion transporter	6.6481	3.68257	0.005537	0.0374131
TE101	gTSS+1220621	4	13	0	5	gTSS	+	1220621	gTSS, 57 bp upstream of gene TE101_05265.	transcriptional regulator BetI	-0.317926	3.71212	1	1
TE101	gTSS+1224968	0	0	5	7	gTSS	+	1224968	gTSS, 10 bp upstream of gene TE101_05280.	RecX family transcriptional regulator	6.32323	3.39182	0.0104169	0.0446383
TE101	gTSS+1225591	0	13	30	28	gTSS	+	1225591	gTSS, 143 bp upstream of gene TE101_05285.	alanine--tRNA ligase	3.2305	5.44013	0.0156955	0.0565137
TE101	iTSS+1226804	0	0	11	1	iTSS	+	1226804	iTSS, 1070 bp inside of gene TE101_05285.	alanine--tRNA ligase	5.71269	3.03806	0.023265	0.0745935
TE101	iTSS+1227994	240	185	57	18	iTSS	+	1227994	iTSS, 2260 bp inside of gene TE101_05285.	alanine--tRNA ligase	-2.01318	7.60752	0.00856167	0.040457
TE101	iTSS+1228117	63	124	55	17	iTSS	+	1228117	iTSS, 2383 bp inside of gene TE101_05285.	alanine--tRNA ligase	-0.779955	6.67119	0.324484	0.538576
TE101	gTSS+1228338	55	111	50	23	gTSS	+	1228338	gTSS, 128 bp upstream of gene TE101_05290.	carbon storage regulator	-0.46419	6.62428	0.575817	0.766723
TE101	gTSS+1229667	34	52	38	4	gTSS	+	1229667	gTSS, 33 bp upstream of gene TE101_05310.	acyl-CoA thioesterase	-0.700174	5.65803	0.481665	0.687135
TE101	gTSS+1230370	41	48	48	20	gTSS	+	1230370	gTSS, 26 bp upstream of gene TE101_05315.	oxaloacetate decarboxylase	0.234782	6.14107	0.783156	0.905248
TE101	gTSS-1240457	4	10	1	4	gTSS	-	1240457	gTSS, 32 bp upstream of gene TE101_05355.	phage shock protein operon transcriptional activator	-0.299976	3.54865	1	1
TE101	gTSS+1240578	34	23	42	22	gTSS	+	1240578	gTSS, 70 bp upstream of gene TE101_05360.	phage shock protein PspA	0.800935	5.90313	0.402987	0.614985	MX000100 (RpoN)
TE101	gTSS+1240589	0	0	140	38	gTSS	+	1240589	gTSS, 59 bp upstream of gene TE101_05360.	phage shock protein PspA	9.72263	6.47533	2.35048e-09	4.24814e-07	MX000100 (RpoN)
TE101	gTSS+1241130	0	0	25	10	gTSS	+	1241130	gTSS, 277 bp upstream of gene TE101_05365.	phage shock protein B	7.504	4.38709	0.00134527	0.0175274
TE101	iTSS+1241823	0	0	18	10	iTSS	+	1241823	iTSS, 180 bp inside of gene TE101_05370.	phage shock protein C	7.28985	4.18838	0.00294784	0.0313417
TE101	gTSS+1242258	0	2	11	2	gTSS	+	1242258	gTSS, 35 bp upstream of gene TE101_05375.	phenylalanine 4-monooxygenase	3.0469	3.26435	0.0466837	0.128702
TE101	iTSS+1242569	0	0	8	6	iTSS	+	1242569	iTSS, 276 bp inside of gene TE101_05375.	phenylalanine 4-monooxygenase	6.36676	3.44562	0.00688446	0.0374821
TE101	iTSS+1242703	0	0	32	21	iTSS	+	1242703	iTSS, 410 bp inside of gene TE101_05375.	phenylalanine 4-monooxygenase	8.26655	5.06784	7.27408e-05	0.00215734
TE101	iTSS+1242817	0	0	79	27	iTSS	+	1242817	iTSS, 524 bp inside of gene TE101_05375.	phenylalanine 4-monooxygenase	9.04777	5.82072	5.11567e-07	3.11641e-05
TE101	gTSS+1243278	11	2	21	5	gTSS	+	1243278	gTSS, 31 bp upstream of gene TE101_05380.	DNA-binding transcriptional regulator TyrR	1.28584	4.35972	0.401373	0.614827
TE101	gTSS+1245168	114	82	273	129	gTSS	+	1245168	gTSS, 114 bp upstream of gene TE101_05385.	2-keto-4-pentenoate hydratase	1.64732	8.21098	0.0232528	0.0745935
TE101	gTSS+1246292	0	0	11	2	gTSS	+	1246292	gTSS, 156 bp upstream of gene TE101_05390.	maleylacetoacetate isomerase	5.91774	3.16157	0.0121496	0.0490706
TE101	gTSS+1247774	52	63	65	14	gTSS	+	1247774	gTSS, 149 bp upstream of gene TE101_05400.	amino acid dehydrogenase	-0.104025	6.32315	0.918338	0.98742
TE101	gTSS-1247800	0	13	20	7	gTSS	-	1247800	gTSS, 186 bp upstream of gene TE101_05395.	AsnC family transcriptional regulator	1.81395	4.3638	0.241904	0.445104
TE101	gTSS-1249611	64	95	28	14	gTSS	-	1249611	gTSS, 150 bp upstream of gene TE101_05410.	competence protein ComFB	-1.21292	6.34692	0.16231	0.334107
TE101	aTSS-1251309	126	129	116	7	aTSS	-	1251309	aTSS, 231 bp downstream of forward gene TE101_05420	TonB-dependent receptor	-0.8763	7.14532	0.302682	0.515291
TE101	aTSS-1251490	0	10	1	5	aTSS	-	1251490	aTSS, 412 bp downstream of forward gene TE101_05420	TonB-dependent receptor	0.666877	3.4226	0.68961	0.839752
TE101	iTSS+1253238	2	8	0	0	iTSS	+	1253238	iTSS, 2160 bp inside of gene TE101_05420.	TonB-dependent receptor	-5.02024	2.77374	0.0644819	0.164787
TE101	iTSS+1255013	0	7	3	1	iTSS	+	1255013	iTSS, 964 bp inside of gene TE101_05425.	hypothetical protein	-0.0682927	2.90402	1	1
TE101	nTSS-1255784	61	61	63	11	nTSS	-	1255784	nTSS, at position 1255783 on - strand, before gene TE101_05410, antistrand nearest gene is TE101_05430	nTSS	-0.355748	6.31675	0.68551	0.837928	ModE_28-3
TE101	gTSS+1255799	45	116	24	10	gTSS	+	1255799	gTSS, 90 bp upstream of gene TE101_05430.	TonB-dependent receptor	-1.52662	6.21968	0.0908445	0.217856
TE101	gTSS+1255863	0	0	54	25	gTSS	+	1255863	gTSS, 26 bp upstream of gene TE101_05430.	TonB-dependent receptor	8.72388	5.50707	6.015e-06	0.000282453	ModE_28-3
TE101	iTSS+1256523	0	0	13	8	iTSS	+	1256523	iTSS, 634 bp inside of gene TE101_05430.	TonB-dependent receptor	6.90601	3.86326	0.0051258	0.0374131
TE101	iTSS+1257980	0	0	6	8	iTSS	+	1257980	iTSS, 2091 bp inside of gene TE101_05430.	TonB-dependent receptor	6.5459	3.55383	0.00850754	0.040457
TE101	gTSS+1259917	123	192	113	36	gTSS	+	1259917	gTSS, 36 bp upstream of gene TE101_05440.	hypothetical protein	-0.504683	7.53517	0.482897	0.687854
TE101	gTSS+1263926	77	72	20	7	gTSS	+	1263926	gTSS, 137 bp upstream of gene TE101_05460.	hypothetical protein	-1.91451	6.14283	0.0382428	0.10973
TE101	iTSS+1264333	0	0	10	10	iTSS	+	1264333	iTSS, 270 bp inside of gene TE101_05460.	hypothetical protein	6.99382	3.91444	0.00597086	0.0374131
TE101	gTSS+1266978	0	0	28	10	gTSS	+	1266978	gTSS, 149 bp upstream of gene TE101_05480.	energy transducer TonB	7.58661	4.46363	0.000969803	0.0135772
TE101	iTSS+1267259	0	7	103	21	iTSS	+	1267259	iTSS, 132 bp inside of gene TE101_05480.	energy transducer TonB	4.64624	5.94735	8.50919e-05	0.00245894
TE101	gTSS+1267549	0	0	25	13	gTSS	+	1267549	gTSS, 195 bp upstream of gene TE101_05485.	hypothetical protein	7.70752	4.5595	0.000622573	0.00995233
TE101	iTSS+1268554	0	0	16	3	iTSS	+	1268554	iTSS, 810 bp inside of gene TE101_05485.	hypothetical protein	6.44022	3.5394	0.00658374	0.0374131
TE101	gTSS+1271525	0	1	17	1	gTSS	+	1271525	gTSS, 33 bp upstream of gene TE101_05495.	acyl-CoA thioesterase	4.13593	3.43164	0.0139952	0.0537396
TE101	gTSS+1276626	13	34	176	50	gTSS	+	1276626	gTSS, 38 bp upstream of gene TE101_05525.	alanine acetyltransferase	2.84615	7.01004	0.000531273	0.00900367
TE101	gTSS-1290030	0	7	2	5	gTSS	-	1290030	gTSS, 31 bp upstream of gene TE101_05590.	sensor histidine kinase	1.23212	3.33606	0.40117	0.614827
TE101	gTSS+1291827	2	12	59	10	gTSS	+	1291827	gTSS, 135 bp upstream of gene TE101_05600.	peptide chain release factor 3	2.77846	5.25019	0.0209745	0.0698986
TE101	iTSS+1291987	0	0	18	9	iTSS	+	1291987	iTSS, 25 bp inside of gene TE101_05600.	peptide chain release factor 3	7.20283	4.11804	0.00366105	0.035723
TE101	nTSS-1295671	131	303	136	43	nTSS	-	1295671	nTSS, at position 1295670 on - strand, before gene TE101_05595, antistrand nearest gene is TE101_05610	nTSS	-0.658226	7.88338	0.356446	0.569737
TE101	iTSS+1296337	0	0	12	2	iTSS	+	1296337	iTSS, 486 bp inside of gene TE101_05610.	FMN reductase	6.00415	3.22214	0.0102821	0.0444833
TE101	gTSS-1302171	29	99	147	74	gTSS	-	1302171	gTSS, 26 bp upstream of gene TE101_05630.	DNA-binding response regulator	1.59651	7.3892	0.0412526	0.116229
TE101	gTSS+1302516	24	22	18	2	gTSS	+	1302516	gTSS, 28 bp upstream of gene TE101_05635.	GGDEF-domain containing protein	-0.892501	4.83257	0.464753	0.670648
TE101	iTSS+1303633	0	0	10	1	iTSS	+	1303633	iTSS, 1089 bp inside of gene TE101_05635.	GGDEF-domain containing protein	5.60859	2.96963	0.0282892	0.086284
TE101	gTSS-1309583	0	18	9	5	gTSS	-	1309583	gTSS, 53 bp upstream of gene TE101_05645.	cysteine synthase	0.572092	4.03432	0.772498	0.898751
TE101	gTSS-1309599	19	8	0	1	gTSS	-	1309599	gTSS, 69 bp upstream of gene TE101_05645.	cysteine synthase	-3.73102	3.88343	0.0649237	0.165354
TE101	gTSS+1311093	23	26	4	2	gTSS	+	1311093	gTSS, 72 bp upstream of gene TE101_05655.	GGDEF domain-containing protein	-2.35216	4.60032	0.0900698	0.217131
TE101	iTSS-1314485	10	12	0	0	iTSS	-	1314485	iTSS, 463 bp inside of gene TE101_05660.	hypothetical protein	-6.22955	3.51782	0.00789068	0.039641
TE101	gTSS+1315111	0	9	27	4	gTSS	+	1315111	gTSS, 84 bp upstream of gene TE101_05665.	hypothetical protein	2.28983	4.27769	0.176807	0.355189
TE101	gTSS+1315163	0	0	15	6	gTSS	+	1315163	gTSS, 32 bp upstream of gene TE101_05665.	hypothetical protein	6.77014	3.77189	0.00543748	0.0374131
TE101	iTSS-1316826	0	6	10	4	iTSS	-	1316826	iTSS, 410 bp inside of gene TE101_05675.	transcriptional regulator	1.94498	3.59547	0.232681	0.435377
TE101	gTSS-1321041	118	260	195	73	gTSS	-	1321041	gTSS, 162 bp upstream of gene TE101_05695.	hypothetical protein	0.170958	8.0662	0.807918	0.922049
TE101	gTSS+1334035	225	154	102	19	gTSS	+	1334035	gTSS, 14 bp upstream of gene TE101_05750.	hypothetical protein	-1.31963	7.61872	0.0860808	0.208855	Fur_21-4;EXPREG_000008b0 (Fur)
TE101	gTSS-1336048	0	6	8	2	gTSS	-	1336048	gTSS, 45 bp upstream of gene TE101_05760.	endonuclease SmrB	1.35014	3.28969	0.384737	0.598557
TE101	gTSS-1341328	0	0	67	21	gTSS	-	1341328	gTSS, 183 bp upstream of gene TE101_05780.	SpoVR family protein	8.75287	5.54015	4.60434e-06	0.000225612
TE101	iTSS-1341846	0	0	15	8	iTSS	-	1341846	iTSS, 587 bp inside of gene TE101_05785.	hypothetical protein	6.99175	3.9391	0.00491905	0.0374131
TE101	iTSS-1342427	0	0	36	10	iTSS	-	1342427	iTSS, 6 bp inside of gene TE101_05785.	hypothetical protein	7.78582	4.64806	0.000430642	0.00795629
TE101	gTSS-1343175	18	1	3	2	gTSS	-	1343175	gTSS, 742 bp upstream of gene TE101_05785.	hypothetical protein	-1.37594	3.81017	0.49611	0.698459
TE101	gTSS-1344469	1115	2552	2375	639	gTSS	-	1344469	gTSS, 28 bp upstream of gene TE101_05790.	PrkA family serine protein kinase	0.281545	11.3825	0.658932	0.821478
TE101	gTSS-1345374	1	18	48	20	gTSS	-	1345374	gTSS, 111 bp upstream of gene TE101_05795.	superoxide dismutase	2.63153	5.47857	0.0285883	0.0869608
TE101	gTSS+1345551	107	41	163	39	gTSS	+	1345551	gTSS, 62 bp upstream of gene TE101_05800.	monothiol glutaredoxin, Grx4 family	0.77436	7.27707	0.350797	0.56438
TE101	iTSS+1349002	0	5	39	8	iTSS	+	1349002	iTSS, 33 bp inside of gene TE101_05810.	RNA polymerase subunit sigma-70	3.72489	4.70005	0.0116708	0.0478512
TE101	iTSS+1350555	25	3	0	0	iTSS	+	1350555	iTSS, 952 bp inside of gene TE101_05815.	hypothetical protein	-6.77306	3.90027	0.015463	0.0558551
TE101	gTSS+1354517	0	0	17	4	gTSS	+	1354517	gTSS, 25 bp upstream of gene TE101_05830.	alkyl hydroperoxide reductase	6.62769	3.67826	0.00574881	0.0374131
TE101	gTSS-1355933	14	37	33	7	gTSS	-	1355933	gTSS, 77 bp upstream of gene TE101_05835.	ribonuclease T	0.174163	5.2705	0.916437	0.98742
TE101	gTSS+1356054	43	51	22	8	gTSS	+	1356054	gTSS, 144 bp upstream of gene TE101_05840.	hypothetical protein	-1.06085	5.69751	0.286434	0.496632
TE101	gTSS+1356067	274	218	90	70	gTSS	+	1356067	gTSS, 131 bp upstream of gene TE101_05840.	hypothetical protein	-0.827871	8.13328	0.266434	0.475826
TE101	iTSS+1356778	0	0	27	6	iTSS	+	1356778	iTSS, 580 bp inside of gene TE101_05840.	hypothetical protein	7.25006	4.18905	0.00317037	0.0326302
TE101	gTSS+1359976	9	28	21	9	gTSS	+	1359976	gTSS, 169 bp upstream of gene TE101_05860.	cold-shock protein	0.43036	4.96363	0.705942	0.847733
TE101	gTSS-1362379	9	4	7	0	gTSS	-	1362379	gTSS, 60 bp upstream of gene TE101_05870.	peptidase M28 family protein	-0.713104	3.47062	0.642158	0.811524
TE101	gTSS+1362489	100	203	137	43	gTSS	+	1362489	gTSS, 33 bp upstream of gene TE101_05875.	hypothetical protein	-0.150008	7.60248	0.847635	0.945615
TE101	iTSS-1368788	0	0	9	6	iTSS	-	1368788	iTSS, 937 bp inside of gene TE101_05900.	electron transport complex subunit RsxC	6.43355	3.49777	0.00616353	0.0374131
TE101	gTSS+1373804	0	10	23	8	gTSS	+	1373804	gTSS, 37 bp upstream of gene TE101_05930.	MATE family efflux transporter	2.36489	4.43436	0.119003	0.266898
TE101	gTSS-1379315	0	1	62	9	gTSS	-	1379315	gTSS, 27 bp upstream of gene TE101_05945.	7-cyano-7-deazaguanine synthase QueC	6.17365	5.09001	8.77883e-05	0.00250475
TE101	gTSS+1379349	0	18	17	8	gTSS	+	1379349	gTSS, 35 bp upstream of gene TE101_05950.	7-carboxy-7-deazaguanine synthase QueE	1.34816	4.45312	0.423534	0.633054
TE101	iTSS+1380246	0	0	22	3	iTSS	+	1380246	iTSS, 111 bp inside of gene TE101_05955.	amino acid ABC transporter substrate-binding protein	6.7531	3.79623	0.00706258	0.0379598
TE101	gTSS-1382875	17	267	74	33	gTSS	-	1382875	gTSS, 105 bp upstream of gene TE101_05960.	asparagine synthase B	-0.539846	7.19654	0.582121	0.770465
TE101	gTSS-1384856	8	34	10	6	gTSS	-	1384856	gTSS, 28 bp upstream of gene TE101_05965.	peptidase M28	-0.526691	4.6995	0.737697	0.869648
TE101	nTSS+1386039	0	8	12	2	nTSS	+	1386039	nTSS, at position 1386038 on + strand, before gene TE101_06060, antistrand nearest gene is TE101_05975	nTSS	1.36045	3.57599	0.397999	0.611931
TE101	iTSS-1387372	0	1	15	4	iTSS	-	1387372	iTSS, 1581 bp inside of gene TE101_05980.	SLC13 family permease	4.45137	3.62801	0.00625846	0.0374131
TE101	gTSS-1392745	0	6	2	9	gTSS	-	1392745	gTSS, 57 bp upstream of gene TE101_06000.	sulfate adenylyltransferase small subunit	2.2567	3.70655	0.238321	0.442
TE101	aTSS+1393874	1	19	2	1	aTSS	+	1393874	aTSS, 585 bp downstream of reverse gene TE101_06005	sodium/proline symporter	-1.83805	3.50802	0.342512	0.558627
TE101	iTSS-1397719	0	0	24	7	iTSS	-	1397719	iTSS, 291 bp inside of gene TE101_06020.	RNA polymerase subunit sigma	7.23463	4.1662	0.00311714	0.0322296
TE101	iTSS-1397750	0	0	12	3	iTSS	-	1397750	iTSS, 260 bp inside of gene TE101_06020.	RNA polymerase subunit sigma	6.175	3.33521	0.00675561	0.0374131
TE101	iTSS-1397966	0	8	5	7	iTSS	-	1397966	iTSS, 44 bp inside of gene TE101_06020.	RNA polymerase subunit sigma	1.73426	3.7279	0.312254	0.526458
TE101	aTSS+1399568	43	25	6	1	aTSS	+	1399568	aTSS, 412 bp downstream of reverse gene TE101_06025	hypothetical protein	-2.87624	5.00679	0.0216796	0.071756
TE101	gTSS-1407902	15	17	7	2	gTSS	-	1407902	gTSS, 167 bp upstream of gene TE101_06055.	AAA family ATPase	-1.289	4.266	0.356654	0.569737
TE101	gTSS+1408097	41	120	259	119	gTSS	+	1408097	gTSS, 68 bp upstream of gene TE101_06060.	3-ketoacyl-CoA thiolase	1.99543	8.03484	0.00679555	0.0374821
TE101	gTSS+1409469	0	0	12	19	gTSS	+	1409469	gTSS, 26 bp upstream of gene TE101_06065.	multifunctional fatty acid oxidation complex subunit alpha	7.77248	4.58429	0.00103585	0.0139809
TE101	gTSS+1411731	21	77	33	13	gTSS	+	1411731	gTSS, 113 bp upstream of gene TE101_06070.	hypothetical protein	-0.359054	5.88137	0.72397	0.858856
TE101	nTSS-1412369	319	583	138	29	nTSS	-	1412369	nTSS, at position 1412368 on - strand, before gene TE101_06055, antistrand nearest gene is TE101_06070	nTSS	-1.95603	8.58075	0.00576281	0.0374131
TE101	aTSS+1415299	5	20	12	0	aTSS	+	1415299	aTSS, 1861 bp downstream of reverse gene TE101_06075	hypothetical protein	-0.753906	4.01674	0.647892	0.814985
TE101	gTSS-1417322	26	22	7	10	gTSS	-	1417322	gTSS, 162 bp upstream of gene TE101_06075.	hypothetical protein	-0.545147	5.01688	0.700955	0.846705
TE101	iTSS-1419192	0	0	10	5	iTSS	-	1419192	iTSS, 940 bp inside of gene TE101_06080.	peptidase M16	6.34741	3.44413	0.00590921	0.0374131
TE101	gTSS+1420275	50	54	71	16	gTSS	+	1420275	gTSS, 17 bp upstream of gene TE101_06085.	phosphohistidine phosphatase SixA	0.175796	6.33231	0.85507	0.951074
TE101	gTSS-1420280	13	27	21	14	gTSS	-	1420280	gTSS, 148 bp upstream of gene TE101_06080.	peptidase M16	0.642676	5.21307	0.558827	0.755524
TE101	gTSS+1420903	68	27	4	7	gTSS	+	1420903	gTSS, 38 bp upstream of gene TE101_06090.	hypothetical protein	-2.21734	5.58045	0.0815004	0.200329
TE101	iTSS-1421671	0	0	10	2	iTSS	-	1421671	iTSS, 797 bp inside of gene TE101_06095.	magnesium/cobalt efflux protein	5.82457	3.09806	0.0146519	0.0544918
TE101	gTSS-1422494	7	69	128	53	gTSS	-	1422494	gTSS, 26 bp upstream of gene TE101_06095.	magnesium/cobalt efflux protein	2.06017	6.93678	0.0262961	0.0827814
TE101	gTSS-1423477	2	34	25	7	gTSS	-	1423477	gTSS, 42 bp upstream of gene TE101_06100.	chromosome partitioning protein ParB	0.536219	4.89553	0.701547	0.846967
TE101	gTSS+1423700	0	7	15	10	gTSS	+	1423700	gTSS, 34 bp upstream of gene TE101_06105.	signal recognition particle protein	2.74864	4.27527	0.0798282	0.196863
TE101	gTSS+1425282	13	1	1	1	gTSS	+	1425282	gTSS, 80 bp upstream of gene TE101_06110.	hypothetical protein	-2.16156	3.36979	0.261098	0.468935
TE101	iTSS+1426712	9	17	3	6	iTSS	+	1426712	iTSS, 1350 bp inside of gene TE101_06110.	hypothetical protein	-0.41885	4.21251	0.856864	0.952353
TE101	gTSS+1427660	7	58	28	9	gTSS	+	1427660	gTSS, 120 bp upstream of gene TE101_06115.	ATP-binding protein	-0.0856257	5.39131	0.976206	1
TE101	nTSS+1433550	79	48	10	7	nTSS	+	1433550	nTSS, at position 1433549 on + strand, before gene TE101_06130, antistrand nearest gene is TE101_06140	nTSS	-2.21138	5.9271	0.0345855	0.10217
TE101	gTSS+1433683	10	23	7	2	gTSS	+	1433683	gTSS, 134 bp upstream of gene TE101_06130.	hypothetical protein	-1.25382	4.24697	0.385433	0.599149
TE101	gTSS+1433745	0	1	197	19	gTSS	+	1433745	gTSS, 72 bp upstream of gene TE101_06130.	hypothetical protein	7.67412	6.51726	2.14529e-08	2.41774e-06
TE101	aTSS+1441728	1	13	26	6	aTSS	+	1441728	aTSS, 86 bp downstream of reverse gene TE101_06150	ABC transporter permease	1.79791	4.48455	0.207767	0.403467
TE101	gTSS-1443339	24	56	31	20	gTSS	-	1443339	gTSS, 139 bp upstream of gene TE101_06160.	hypothetical protein	0.194776	5.89979	0.83978	0.941255
TE101	gTSS+1443508	8	30	12	1	gTSS	+	1443508	gTSS, 81 bp upstream of gene TE101_06165.	30S ribosomal protein S16	-1.10217	4.41038	0.427339	0.637052
TE101	iTSS+1444937	0	0	6	6	iTSS	+	1444937	iTSS, 551 bp inside of gene TE101_06175.	tRNA (guanosine(37)-N1)-methyltransferase TrmD	6.22095	3.33419	0.00915445	0.0408597
TE101	iTSS+1445940	6	9	0	3	iTSS	+	1445940	iTSS, 285 bp inside of gene TE101_06185.	hypothetical protein	-1.09074	3.4697	0.639393	0.811524
TE101	iTSS-1446652	19	4	5	0	iTSS	-	1446652	iTSS, 446 bp inside of gene TE101_06190.	enoyl-CoA hydratase	-2.05237	3.86304	0.216443	0.414145
TE101	gTSS-1447121	2	35	16	12	gTSS	-	1447121	gTSS, 23 bp upstream of gene TE101_06190.	enoyl-CoA hydratase	0.617507	4.96385	0.636026	0.809588
TE101	iTSS+1453556	12	9	5	3	iTSS	+	1453556	iTSS, 670 bp inside of gene TE101_06225.	GGDEF domain-containing protein	-0.720003	3.9592	0.635557	0.809588
TE101	gTSS-1455894	0	0	32	16	gTSS	-	1455894	gTSS, 24 bp upstream of gene TE101_06230.	chorismate mutase	8.03113	4.85539	0.000162932	0.00394891
TE101	iTSS-1456611	0	16	8	3	iTSS	-	1456611	iTSS, 415 bp inside of gene TE101_06235.	two-component system response regulator	0.269596	3.78267	0.878138	0.964582
TE101	iTSS-1457416	81	61	22	4	iTSS	-	1457416	iTSS, 6 bp inside of gene TE101_06240.	translation initiation factor	-2.0731	6.06632	0.0294451	0.0892059
TE101	gTSS-1457528	50	72	95	18	gTSS	-	1457528	gTSS, 106 bp upstream of gene TE101_06240.	translation initiation factor	0.31062	6.58936	0.712609	0.853464
TE101	gTSS+1457536	176	157	129	13	gTSS	+	1457536	gTSS, 58 bp upstream of gene TE101_06245.	anti-anti-sigma factor	-1.00051	7.49827	0.210134	0.406721
TE101	nTSS-1459711	0	18	9	6	nTSS	-	1459711	nTSS, at position 1459710 on - strand, before gene TE101_06240, antistrand nearest gene is TE101_06250	nTSS	0.731021	4.10549	0.703131	0.847045
TE101	gTSS+1459823	17	3	9	1	gTSS	+	1459823	gTSS, 48 bp upstream of gene TE101_06255.	hypothetical protein	-0.815054	3.96882	0.608901	0.792159
TE101	gTSS+1460394	47	33	21	1	gTSS	+	1460394	gTSS, 99 bp upstream of gene TE101_06260.	GGDEF domain-containing protein	-1.67598	5.3762	0.146338	0.308267
TE101	gTSS+1462726	0	81	6	6	gTSS	+	1462726	gTSS, 141 bp upstream of gene TE101_06265.	calcium-binding protein	-1.59712	5.14554	0.349576	0.563358
TE101	gTSS+1468165	9	12	29	6	gTSS	+	1468165	gTSS, 157 bp upstream of gene TE101_06295.	aspartate--tRNA ligase	1.17	4.73226	0.345603	0.560021
TE101	iTSS+1470540	5	4	26	2	iTSS	+	1470540	iTSS, 14 bp inside of gene TE101_06305.	crossover junction endodeoxyribonuclease RuvC	1.81653	4.16528	0.249202	0.454451
TE101	iTSS+1475472	0	58	7	1	iTSS	+	1475472	iTSS, 577 bp inside of gene TE101_06335.	protein TolA	-2.19586	4.61999	0.215364	0.413133
TE101	iTSS+1476638	23	19	11	7	iTSS	+	1476638	iTSS, 845 bp inside of gene TE101_06340.	Tol-Pal system beta propeller repeat protein TolB	-0.514696	4.85684	0.721005	0.858049
TE101	iTSS+1476803	0	0	14	4	iTSS	+	1476803	iTSS, 1010 bp inside of gene TE101_06340.	Tol-Pal system beta propeller repeat protein TolB	6.4593	3.54213	0.00593812	0.0374131
TE101	iTSS+1476812	134	467	111	82	iTSS	+	1476812	iTSS, 1019 bp inside of gene TE101_06340.	Tol-Pal system beta propeller repeat protein TolB	-0.686478	8.29593	0.367043	0.579812
TE101	gTSS+1479347	10	97	173	46	gTSS	+	1479347	gTSS, 29 bp upstream of gene TE101_06370.	quinolinate synthase	1.70348	7.14279	0.0592563	0.154231
TE101	iTSS+1480193	4	1	14	2	iTSS	+	1480193	iTSS, 817 bp inside of gene TE101_06370.	quinolinate synthase	1.89065	3.60173	0.219688	0.417625
TE101	gTSS-1481292	2	0	26	1	gTSS	-	1481292	gTSS, 26 bp upstream of gene TE101_06380.	hypothetical protein	3.62612	3.87131	0.0791526	0.195625
TE101	iTSS-1482124	26	2	0	0	iTSS	-	1482124	iTSS, 548 bp inside of gene TE101_06385.	patatin family protein	-6.78908	3.91078	0.0187264	0.0637603
TE101	gTSS-1487821	69	133	316	148	gTSS	-	1487821	gTSS, 76 bp upstream of gene TE101_06400.	hybrid sensor histidine kinase/response regulator	1.92665	8.34962	0.00614273	0.0374131
TE101	gTSS+1487889	0	0	92	31	gTSS	+	1487889	gTSS, 30 bp upstream of gene TE101_06405.	glyoxalase/bleomycin resistance/extradiol dioxygenase family protein	9.25743	6.02277	9.58418e-08	9.81943e-06
TE101	gTSS-1489692	17	129	126	10	gTSS	-	1489692	gTSS, 171 bp upstream of gene TE101_06410.	aspartate-semialdehyde dehydrogenase	0.29745	6.68256	0.777147	0.902003
TE101	gTSS+1489906	47	52	24	5	gTSS	+	1489906	gTSS, 96 bp upstream of gene TE101_06415.	RNA methyltransferase	-1.33015	5.69595	0.171372	0.348307
TE101	iTSS-1493736	7	8	0	0	iTSS	-	1493736	iTSS, 258 bp inside of gene TE101_06430.	hypothetical protein	-5.68874	3.15909	0.0142969	0.0544918
TE101	gTSS-1494061	26	30	6	0	gTSS	-	1494061	gTSS, 67 bp upstream of gene TE101_06430.	hypothetical protein	-2.88515	4.68581	0.036235	0.105658
TE101	gTSS+1494308	8	26	6	2	gTSS	+	1494308	gTSS, 18 bp upstream of gene TE101_06435.	metal-dependent hydrolase	-1.39414	4.22567	0.341807	0.558285
TE101	aTSS+1499421	8	2	12	0	aTSS	+	1499421	aTSS, 166 bp downstream of reverse gene TE101_06450	efflux transporter periplasmic adaptor subunit	0.285535	3.56975	1	1
TE101	aTSS+1499584	10	17	20	0	aTSS	+	1499584	aTSS, 3 bp downstream of reverse gene TE101_06450	efflux transporter periplasmic adaptor subunit	-0.264734	4.33647	0.875685	0.963766
TE101	gTSS+1499759	0	1	6	3	gTSS	+	1499759	gTSS, 38 bp upstream of gene TE101_06455.	TetR family transcriptional regulator	3.52806	3.01488	0.0174834	0.0610254
TE101	iTSS-1514476	0	0	11	5	iTSS	-	1514476	iTSS, 1056 bp inside of gene TE101_06505.	asparagine--tRNA ligase	6.41427	3.49554	0.0054606	0.0374131
TE101	gTSS+1515676	35	37	1	6	gTSS	+	1515676	gTSS, 182 bp upstream of gene TE101_06515.	hypothetical protein	-2.17066	5.13006	0.131109	0.285802
TE101	gTSS-1515808	127	97	87	37	gTSS	-	1515808	gTSS, 19 bp upstream of gene TE101_06510.	hypothetical protein	-0.273674	7.23918	0.723061	0.858683
TE101	gTSS-1520960	9	73	1	2	gTSS	-	1520960	gTSS, 15 bp upstream of gene TE101_06535.	hypothetical protein	-3.62599	4.97644	0.0282127	0.086284
TE101	gTSS+1523337	26	26	139	11	gTSS	+	1523337	gTSS, 27 bp upstream of gene TE101_06550.	biotin synthase BioB	1.72363	6.3529	0.0710713	0.178989
TE101	gTSS+1528324	72	17	11	7	gTSS	+	1528324	gTSS, 164 bp upstream of gene TE101_06575.	protein-tyrosine-phosphatase	-1.71745	5.61596	0.146825	0.309003
TE101	aTSS-1531501	16	2	5	0	aTSS	-	1531501	aTSS, 372 bp downstream of forward gene TE101_06590	3-deoxy-7-phosphoheptulonate synthase	-1.7271	3.66247	0.299781	0.512568
TE101	gTSS+1534121	0	0	18	1	gTSS	+	1534121	gTSS, 181 bp upstream of gene TE101_06605.	potassium transporter TrkA	6.26557	3.43863	0.0128724	0.0510816
TE101	gTSS-1537038	3	4	7	1	gTSS	-	1537038	gTSS, 118 bp upstream of gene TE101_06620.	hypothetical protein	0.625101	3.21598	0.724538	0.859079
TE101	aTSS+1538062	0	0	8	2	aTSS	+	1538062	aTSS, 679 bp downstream of reverse gene TE101_06625	metal ABC transporter permease	5.61266	2.96098	0.0229263	0.0741404
TE101	iTSS-1538271	5	10	0	1	iTSS	-	1538271	iTSS, 470 bp inside of gene TE101_06625.	metal ABC transporter permease	-2.83884	3.24168	0.14828	0.311486
TE101	aTSS+1538766	7	6	4	0	aTSS	+	1538766	aTSS, 175 bp downstream of reverse gene TE101_06630	hypothetical protein	-1.31362	3.28897	0.306648	0.520471
TE101	gTSS+1538958	22	36	161	40	gTSS	+	1538958	gTSS, 108 bp upstream of gene TE101_06635.	cyclic pyranopterin phosphate synthase	2.28998	6.88665	0.00457511	0.0374131
TE101	iTSS+1539650	0	0	16	7	iTSS	+	1539650	iTSS, 584 bp inside of gene TE101_06635.	cyclic pyranopterin phosphate synthase	6.92855	3.89557	0.00495599	0.0374131
TE101	iTSS-1541062	0	0	76	10	iTSS	-	1541062	iTSS, 1296 bp inside of gene TE101_06645.	hypothetical protein	8.49581	5.3121	3.55116e-05	0.0011771
TE101	gTSS-1542418	70	169	110	4	gTSS	-	1542418	gTSS, 60 bp upstream of gene TE101_06645.	hypothetical protein	-0.836839	6.96665	0.365894	0.579112
TE101	gTSS+1543872	4	2	42	12	gTSS	+	1543872	gTSS, 35 bp upstream of gene TE101_06670.	glutamate--tRNA ligase	3.55953	4.97431	0.00850114	0.040457
TE101	iTSS+1544939	6	3	0	5	iTSS	+	1544939	iTSS, 1032 bp inside of gene TE101_06670.	glutamate--tRNA ligase	0.378332	3.41267	0.832802	0.934363
TE101	gTSS+1546670	0	7	31	9	gTSS	+	1546670	gTSS, 22 bp upstream of gene TE101_06700.	peptidase	3.14834	4.61646	0.0296746	0.0897807
TE101	gTSS+1547635	2	23	0	4	gTSS	+	1547635	gTSS, 22 bp upstream of gene TE101_06705.	hypothetical protein	-1.10283	3.87362	0.652362	0.81687
TE101	gTSS+1548311	14	6	6	3	gTSS	+	1548311	gTSS, 36 bp upstream of gene TE101_06715.	tRNA dihydrouridine(16) synthase DusC	-0.583304	3.98486	0.7124	0.853464
TE101	gTSS-1550832	274	147	271	94	gTSS	-	1550832	gTSS, 29 bp upstream of gene TE101_06725.	hypothetical protein	0.265135	8.4396	0.719607	0.857744
TE101	gTSS+1556408	9	12	0	0	gTSS	+	1556408	gTSS, 26 bp upstream of gene TE101_06755.	hypothetical protein	-6.1518	3.46431	0.00847966	0.040457
TE101	aTSS-1556626	6	17	13	14	aTSS	-	1556626	aTSS, 192 bp downstream of forward gene TE101_06755	hypothetical protein	1.2418	4.80716	0.301259	0.514032
TE101	gTSS-1560065	20	28	55	28	gTSS	-	1560065	gTSS, 38 bp upstream of gene TE101_06770.	peptidase M4	1.49713	6.0388	0.0943352	0.224013
TE101	gTSS-1560105	23	5	29	15	gTSS	-	1560105	gTSS, 78 bp upstream of gene TE101_06770.	peptidase M4	1.18257	5.26536	0.32671	0.540542
TE101	iTSS-1566470	0	0	11	3	iTSS	-	1566470	iTSS, 360 bp inside of gene TE101_06805.	anthranilate synthase component II	6.09769	3.27873	0.00739324	0.0379598
TE101	nTSS-1568787	25	17	6	3	nTSS	-	1568787	nTSS, at position 1568786 on - strand, before gene TE101_06810, antistrand nearest gene is TE101_06815	nTSS	-1.60747	4.58036	0.219532	0.417625
TE101	gTSS+1568788	32	28	41	12	gTSS	+	1568788	gTSS, 54 bp upstream of gene TE101_06815.	phosphatase	0.30294	5.66868	0.77275	0.898751
TE101	gTSS+1571628	74	102	45	15	gTSS	+	1571628	gTSS, 6 bp upstream of gene TE101_06830.	SMC-Scp complex subunit ScpB	-0.975177	6.56369	0.22399	0.422488
TE101	iTSS+1571795	20	17	8	1	iTSS	+	1571795	iTSS, 161 bp inside of gene TE101_06830.	SMC-Scp complex subunit ScpB	-1.66901	4.38334	0.239148	0.442561
TE101	gTSS-1575115	0	1	10	2	gTSS	-	1575115	gTSS, 132 bp upstream of gene TE101_06845.	maltose O-acetyltransferase	3.74937	3.15314	0.0147229	0.0544918
TE101	aTSS+1575585	11	4	0	2	aTSS	+	1575585	aTSS, 110 bp downstream of reverse gene TE101_06850	hypothetical protein	-1.86961	3.4381	0.340026	0.556183
TE101	gTSS-1575782	0	0	10	2	gTSS	-	1575782	gTSS, 87 bp upstream of gene TE101_06850.	hypothetical protein	5.82457	3.09806	0.0146519	0.0544918
TE101	gTSS-1579466	9	15	8	1	gTSS	-	1579466	gTSS, 177 bp upstream of gene TE101_06870.	cell envelope protein SmpA	-0.975933	3.96905	0.524814	0.727063
TE101	iTSS-1580269	0	0	8	2	iTSS	-	1580269	iTSS, 830 bp inside of gene TE101_06875.	DNA repair protein RecN	5.61266	2.96098	0.0229263	0.0741404
TE101	gTSS-1583175	31	46	40	11	gTSS	-	1583175	gTSS, 29 bp upstream of gene TE101_06885.	NAD(+) kinase	-0.0649409	5.76968	0.955658	1
TE101	gTSS-1585617	10	0	7	4	gTSS	-	1585617	gTSS, 38 bp upstream of gene TE101_06890.	9-hexadecenoic acid cis-trans isomerase	0.621317	3.73948	0.753829	0.883584
TE101	gTSS+1585789	9	0	9	5	gTSS	+	1585789	gTSS, 28 bp upstream of gene TE101_06895.	alcohol dehydrogenase	1.11208	3.85838	0.523463	0.725637
TE101	gTSS+1594555	0	45	49	16	gTSS	+	1594555	gTSS, 30 bp upstream of gene TE101_06925.	DNA-binding response regulator	1.31234	5.61587	0.327573	0.541237
TE101	gTSS+1595404	19	40	56	14	gTSS	+	1595404	gTSS, 39 bp upstream of gene TE101_06930.	signal protein PDZ	0.782523	5.81295	0.413439	0.62209
TE101	gTSS-1599992	44	43	43	14	gTSS	-	1599992	gTSS, 59 bp upstream of gene TE101_06935.	hybrid sensor histidine kinase/response regulator	-0.0832569	5.97629	0.940429	0.996581
TE101	gTSS+1600098	47	67	60	13	gTSS	+	1600098	gTSS, 83 bp upstream of gene TE101_06940.	hypothetical protein	-0.182945	6.2565	0.847865	0.945615
TE101	iTSS+1600246	15	11	1	0	iTSS	+	1600246	iTSS, 65 bp inside of gene TE101_06940.	hypothetical protein	-4.02382	3.76498	0.0268011	0.0835542
TE101	gTSS+1601226	8	6	2	4	gTSS	+	1601226	gTSS, 73 bp upstream of gene TE101_06945.	nucleotide exchange factor GrpE	-0.266587	3.64692	1	1
TE101	gTSS+1602008	0	4	17	2	gTSS	+	1602008	gTSS, 34 bp upstream of gene TE101_06950.	molecular chaperone DnaK	2.63384	3.64528	0.085848	0.208514
TE101	gTSS+1605523	1	8	3	1	gTSS	+	1605523	gTSS, 90 bp upstream of gene TE101_06960.	cytochrome C	-0.451688	3.04225	1	1
TE101	gTSS+1606434	24	65	59	19	gTSS	+	1606434	gTSS, 35 bp upstream of gene TE101_06965.	hypothetical protein	0.447575	6.15973	0.623394	0.802931
TE101	nTSS+1607822	165	100	69	3	nTSS	+	1607822	nTSS, at position 1607821 on + strand, before gene TE101_06970, antistrand nearest gene is TE101_06980	nTSS	-1.77987	7.0104	0.057402	0.150447
TE101	iTSS+1609427	0	0	20	4	iTSS	+	1609427	iTSS, 1389 bp inside of gene TE101_06970.	sensor domain-containing phosphodiesterase	6.77556	3.80149	0.00627687	0.0374131
TE101	gTSS+1613772	6	19	36	31	gTSS	+	1613772	gTSS, 36 bp upstream of gene TE101_06985.	4-hydroxy-tetrahydrodipicolinate reductase	2.37944	5.72587	0.0222819	0.0733189
TE101	gTSS+1614811	199	424	162	86	gTSS	+	1614811	gTSS, 172 bp upstream of gene TE101_06990.	carbamoyl phosphate synthase small subunit	-0.545188	8.45381	0.432234	0.640115
TE101	gTSS+1619378	39	25	50	10	gTSS	+	1619378	gTSS, 88 bp upstream of gene TE101_07000.	transcription elongation factor GreA	0.251295	5.76285	0.831771	0.933672
TE101	gTSS-1624772	0	0	140	17	gTSS	-	1624772	gTSS, 18 bp upstream of gene TE101_07030.	molecular chaperone	9.34123	6.11148	2.12164e-07	1.59406e-05
TE101	gTSS+1625102	0	5	10	1	gTSS	+	1625102	gTSS, 42 bp upstream of gene TE101_07035.	acetate kinase	1.58048	3.24259	0.334516	0.548738
TE101	gTSS-1632633	73	94	169	54	gTSS	-	1632633	gTSS, 24 bp upstream of gene TE101_07055.	magnesium/cobalt efflux protein	0.967158	7.43506	0.181826	0.36333
TE101	gTSS-1634376	0	0	25	7	gTSS	-	1634376	gTSS, 95 bp upstream of gene TE101_07065.	nucleoside triphosphate hydrolase	7.26842	4.19636	0.00300545	0.0318042
TE101	gTSS-1634526	37	31	52	12	gTSS	-	1634526	gTSS, 245 bp upstream of gene TE101_07065.	nucleoside triphosphate hydrolase	0.323437	5.8532	0.754919	0.884017
TE101	iTSS-1634628	0	0	11	7	iTSS	-	1634628	iTSS, 1116 bp inside of gene TE101_07070.	tRNA (N6-isopentenyl adenosine(37)-C2)-methylthiotransferase MiaB	6.69008	3.69149	0.0055734	0.0374131
TE101	iTSS-1635443	0	0	31	11	iTSS	-	1635443	iTSS, 301 bp inside of gene TE101_07070.	tRNA (N6-isopentenyl adenosine(37)-C2)-methylthiotransferase MiaB	7.72829	4.58972	0.000542005	0.00902188
TE101	gTSS-1635901	30	14	115	29	gTSS	-	1635901	gTSS, 157 bp upstream of gene TE101_07070.	tRNA (N6-isopentenyl adenosine(37)-C2)-methylthiotransferase MiaB	2.07618	6.46399	0.021676	0.071756
TE101	gTSS-1638692	16	20	30	2	gTSS	-	1638692	gTSS, 35 bp upstream of gene TE101_07085.	TetR family transcriptional regulator	0.0746355	4.85076	1	1
TE101	gTSS+1638741	19	18	27	17	gTSS	+	1638741	gTSS, 66 bp upstream of gene TE101_07090.	carboxymuconolactone decarboxylase	0.979748	5.38685	0.369482	0.582386
TE101	nTSS+1639872	178	258	208	33	nTSS	+	1639872	nTSS, at position 1639871 on + strand, before gene TE101_07100, antistrand nearest gene is TE101_07095	nTSS	-0.482455	8.01226	0.503333	0.705543
TE101	gTSS+1640537	5	9	10	8	gTSS	+	1640537	gTSS, 176 bp upstream of gene TE101_07105.	ligand-gated channel	1.21747	4.21561	0.370216	0.583135
TE101	gTSS-1647029	26	47	34	18	gTSS	-	1647029	gTSS, 142 bp upstream of gene TE101_07125.	sodium:alanine symporter family protein	0.260775	5.83458	0.789701	0.907528
TE101	iTSS-1653229	0	27	42	2	iTSS	-	1653229	iTSS, 397 bp inside of gene TE101_07195.	ribose-phosphate pyrophosphokinase	1.09948	4.83764	0.499092	0.700906
TE101	iTSS+1657340	4	3	10	1	iTSS	+	1657340	iTSS, 744 bp inside of gene TE101_07220.	glutamyl-tRNA reductase	0.953691	3.39491	0.553851	0.752194
TE101	iTSS+1657615	0	0	76	15	iTSS	+	1657615	iTSS, 1019 bp inside of gene TE101_07220.	glutamyl-tRNA reductase	8.67007	5.46853	9.85134e-06	0.000411202
TE101	iTSS+1660974	7	18	3	1	iTSS	+	1660974	iTSS, 973 bp inside of gene TE101_07235.	metal-dependent phosphohydrolase	-1.94144	3.80058	0.235132	0.437465
TE101	gTSS+1661612	12	20	31	3	gTSS	+	1661612	gTSS, 184 bp upstream of gene TE101_07240.	invasion protein	0.408231	4.82817	0.789375	0.907528
TE101	iTSS+1666546	97	85	152	28	iTSS	+	1666546	iTSS, 854 bp inside of gene TE101_07270.	23S rRNA (cytidine(2498)-2'-O)-methyltransferase RlmM	0.332099	7.22299	0.681778	0.836542
TE101	gTSS+1666846	0	0	9	2	gTSS	+	1666846	gTSS, 126 bp upstream of gene TE101_07275.	translation elongation factor G	5.7234	3.03132	0.0180865	0.0620503
TE101	gTSS+1666937	62	84	83	12	gTSS	+	1666937	gTSS, 35 bp upstream of gene TE101_07275.	translation elongation factor G	-0.262817	6.56862	0.754983	0.884017
TE101	iTSS+1667984	0	0	10	14	iTSS	+	1667984	iTSS, 1012 bp inside of gene TE101_07275.	translation elongation factor G	7.36603	4.21905	0.00370919	0.0360367
TE101	gTSS+1677628	144	197	151	43	gTSS	+	1677628	gTSS, 21 bp upstream of gene TE101_07310.	replication initiation regulator SeqA	-0.289922	7.75385	0.685092	0.837872
TE101	gTSS+1680274	2	37	53	20	gTSS	+	1680274	gTSS, 79 bp upstream of gene TE101_07320.	glycogen phosphorylase	1.69446	5.71731	0.134322	0.290392
TE101	iTSS+1682403	16	36	26	13	iTSS	+	1682403	iTSS, 2050 bp inside of gene TE101_07320.	glycogen phosphorylase	0.338419	5.39327	0.767477	0.894002
TE101	gTSS+1684540	12	105	469	108	gTSS	+	1684540	gTSS, 38 bp upstream of gene TE101_07330.	succinylglutamate desuccinylase	2.92129	8.27257	0.000854807	0.0123509
TE101	iTSS+1685679	90	341	209	76	iTSS	+	1685679	iTSS, 77 bp inside of gene TE101_07335.	HIT family protein	0.117539	8.16931	0.874718	0.963766
TE101	gTSS-1690548	3	8	4	4	gTSS	-	1690548	gTSS, 150 bp upstream of gene TE101_07365.	ArsC family reductase	0.443767	3.55549	0.816109	0.926239
TE101	aTSS+1691240	23	12	3	0	aTSS	+	1691240	aTSS, 310 bp downstream of reverse gene TE101_07375	amino acid-binding protein	-3.19749	4.1674	0.0645788	0.164848
TE101	gTSS+1692004	18	19	41	4	gTSS	+	1692004	gTSS, 180 bp upstream of gene TE101_07380.	glyoxalase	0.543077	5.13217	0.684773	0.837872
TE101	iTSS-1693049	0	26	17	2	iTSS	-	1693049	iTSS, 611 bp inside of gene TE101_07385.	4-hydroxyphenylpyruvate dioxygenase	0.0953191	4.27385	1	1
TE101	aTSS+1693635	25	54	41	11	aTSS	+	1693635	aTSS, 25 bp downstream of reverse gene TE101_07385	4-hydroxyphenylpyruvate dioxygenase	-0.038069	5.77574	0.978195	1
TE101	gTSS-1693701	0	12	14	10	gTSS	-	1693701	gTSS, 41 bp upstream of gene TE101_07385.	4-hydroxyphenylpyruvate dioxygenase	1.98733	4.36448	0.233319	0.43607
TE101	gTSS+1697722	18	19	22	3	gTSS	+	1697722	gTSS, 58 bp upstream of gene TE101_07410.	GGDEF domain-containing protein	-0.223106	4.77493	0.851895	0.949008
TE101	aTSS-1710668	22	5	14	4	aTSS	-	1710668	aTSS, 28 bp upstream of forward gene TE101_07445	hypothetical protein	-0.226051	4.50657	0.920109	0.98742
TE101	nTSS-1715040	156	167	14	24	nTSS	-	1715040	nTSS, at position 1715039 on - strand, before gene TE101_07460, antistrand nearest gene is TE101_07465	nTSS	-2.04503	7.18427	0.0241717	0.0771712
TE101	gTSS+1715065	15	35	179	58	gTSS	+	1715065	gTSS, 53 bp upstream of gene TE101_07465.	transcriptional regulator	2.85641	7.11683	0.000436176	0.00799302
TE101	gTSS-1725632	14	3	14	2	gTSS	-	1725632	gTSS, 32 bp upstream of gene TE101_07510.	xanthine dehydrogenase small subunit	0.113118	4.09053	1	1	EXPREG_00000870 (RutR)
TE101	gTSS+1725938	0	20	21	8	gTSS	+	1725938	gTSS, 71 bp upstream of gene TE101_07515.	transcriptional regulator	1.3455	4.58585	0.382381	0.597641
TE101	gTSS+1727506	13	64	42	8	gTSS	+	1727506	gTSS, 179 bp upstream of gene TE101_07525.	DUF3862 domain-containing protein	-0.0685632	5.65433	0.978431	1
TE101	gTSS+1727598	17	12	148	34	gTSS	+	1727598	gTSS, 87 bp upstream of gene TE101_07525.	DUF3862 domain-containing protein	3.03028	6.62585	0.000737742	0.0111602
TE101	aTSS+1729406	0	10	9	2	aTSS	+	1729406	aTSS, 25 bp upstream of reverse gene TE101_07530	guanine permease	0.781903	3.51683	0.588517	0.776464
TE101	nTSS+1729482	0	10	8	10	nTSS	+	1729482	nTSS, at position 1729481 on + strand, before gene TE101_07535, antistrand nearest gene is TE101_07530	nTSS	2.00375	4.14086	0.23436	0.437465
TE101	gTSS-1731155	26	57	64	23	gTSS	-	1731155	gTSS, 25 bp upstream of gene TE101_07540.	histidine kinase	0.71595	6.23823	0.393686	0.606955
TE101	gTSS-1731200	83	46	25	29	gTSS	-	1731200	gTSS, 70 bp upstream of gene TE101_07540.	histidine kinase	-0.385604	6.458	0.694042	0.842873
TE101	gTSS+1731285	406	809	383	124	gTSS	+	1731285	gTSS, 31 bp upstream of gene TE101_07545.	two-component system response regulator	-0.652286	9.37415	0.320514	0.533559
TE101	gTSS+1733552	16	11	2	0	gTSS	+	1733552	gTSS, 90 bp upstream of gene TE101_07550.	diguanylate cyclase response regulator	-3.27863	3.84565	0.0573464	0.150447
TE101	iTSS+1734009	0	0	11	3	iTSS	+	1734009	iTSS, 367 bp inside of gene TE101_07550.	diguanylate cyclase response regulator	6.09769	3.27873	0.00739324	0.0379598
TE101	gTSS+1734649	249	263	158	52	gTSS	+	1734649	gTSS, 73 bp upstream of gene TE101_07555.	hybrid sensor histidine kinase/response regulator	-0.749868	8.17982	0.276775	0.483922
TE101	gTSS-1751690	122	80	58	18	gTSS	-	1751690	gTSS, 162 bp upstream of gene TE101_07610.	hypothetical protein	-0.945496	6.85257	0.244483	0.449115
TE101	gTSS-1752583	1	24	20	2	gTSS	-	1752583	gTSS, 21 bp upstream of gene TE101_07615.	RpiR family transcriptional regulator	0.310459	4.33853	0.875413	0.963766
TE101	gTSS+1752852	57	59	39	8	gTSS	+	1752852	gTSS, 137 bp upstream of gene TE101_07625.	CAAX protease family protein	-0.885911	6.04777	0.318425	0.531713
TE101	iTSS+1759572	5	11	0	4	iTSS	+	1759572	iTSS, 1123 bp inside of gene TE101_07650.	threonine--tRNA ligase	-0.645787	3.59518	0.778623	0.903251
TE101	gTSS+1760197	378	312	246	54	gTSS	+	1760197	gTSS, 280 bp upstream of gene TE101_07655.	translation initiation factor IF-3	-0.818997	8.61022	0.240578	0.443387
TE101	gTSS+1760391	237	824	1416	434	gTSS	+	1760391	gTSS, 86 bp upstream of gene TE101_07655.	translation initiation factor IF-3	1.45232	10.3047	0.0357344	0.104469
TE101	iTSS+1760745	0	0	60	37	iTSS	+	1760745	iTSS, 268 bp inside of gene TE101_07655.	translation initiation factor IF-3	9.1183	5.88311	4.25055e-07	2.73735e-05
TE101	iTSS+1761417	0	0	153	16	iTSS	+	1761417	iTSS, 66 bp inside of gene TE101_07665.	50S ribosomal protein L20	9.41815	6.18672	1.744e-07	1.43681e-05
TE101	nTSS+1765238	27	5	29	3	nTSS	+	1765238	nTSS, at position 1765237 on + strand, before gene TE101_07680, antistrand nearest gene is TE101_07675	nTSS	0.113214	4.87922	0.969517	1	EXPREG_000012b0
TE101	gTSS+1765414	3	11	1	0	gTSS	+	1765414	gTSS, 166 bp upstream of gene TE101_07680.	hypothetical protein	-2.96747	3.10254	0.0902678	0.217355
TE101	gTSS+1769497	0	18	9	6	gTSS	+	1769497	gTSS, 84 bp upstream of gene TE101_07695.	histidinol-phosphatase	0.731021	4.10549	0.703131	0.847045
TE101	iTSS+1770863	7	37	31	10	iTSS	+	1770863	iTSS, 551 bp inside of gene TE101_07700.	hypothetical protein	0.589847	5.23344	0.602868	0.788205
TE101	iTSS-1771989	0	0	10	3	iTSS	-	1771989	iTSS, 970 bp inside of gene TE101_07710.	polymerase	6.01415	3.21967	0.00885607	0.0408441
TE101	aTSS+1772508	3	2	23	7	aTSS	+	1772508	aTSS, 451 bp downstream of reverse gene TE101_07710	polymerase	3.0042	4.28731	0.0506957	0.136684
TE101	iTSS-1773268	0	0	61	23	iTSS	-	1773268	iTSS, 308 bp inside of gene TE101_07715.	hypothetical protein	8.74437	5.52953	4.97115e-06	0.000238404
TE101	gTSS-1773627	106	236	153	19	gTSS	-	1773627	gTSS, 51 bp upstream of gene TE101_07715.	hypothetical protein	-0.615732	7.5623	0.422463	0.631872
TE101	gTSS-1776443	15	4	10	6	gTSS	-	1776443	gTSS, 82 bp upstream of gene TE101_07725.	transglutaminase	0.337784	4.29535	0.823325	0.928816
TE101	gTSS+1784635	18	7	7	1	gTSS	+	1784635	gTSS, 176 bp upstream of gene TE101_07765.	hypothetical protein	-1.33945	4.05251	0.390438	0.604428
TE101	iTSS+1784941	0	0	7	3	iTSS	+	1784941	iTSS, 130 bp inside of gene TE101_07765.	hypothetical protein	5.72085	3.02425	0.0173877	0.0610254
TE101	iTSS+1785123	0	1	10	2	iTSS	+	1785123	iTSS, 312 bp inside of gene TE101_07765.	hypothetical protein	3.74937	3.15314	0.0147229	0.0544918
TE101	gTSS+1785699	0	12	9	4	gTSS	+	1785699	gTSS, 27 bp upstream of gene TE101_07770.	hypothetical protein	0.950475	3.77143	0.587607	0.775903
TE101	aTSS+1786894	0	0	17	4	aTSS	+	1786894	aTSS, 12 bp downstream of reverse gene TE101_07775	hypothetical protein	6.62769	3.67826	0.00574881	0.0374131
TE101	iTSS-1797596	0	0	17	3	iTSS	-	1797596	iTSS, 16 bp inside of gene TE101_07805.	serine acetyltransferase	6.49804	3.58583	0.00647923	0.0374131
TE101	gTSS+1798694	99	120	253	91	gTSS	+	1798694	gTSS, 85 bp upstream of gene TE101_07815.	phenylalanine--tRNA ligase subunit alpha	1.2321	8.0062	0.0771603	0.191541
TE101	iTSS+1801727	0	0	46	19	iTSS	+	1801727	iTSS, 1953 bp inside of gene TE101_07820.	phenylalanine--tRNA ligase subunit beta	8.4048	5.2071	3.10724e-05	0.00104533
TE101	iTSS+1801764	31	41	9	1	iTSS	+	1801764	iTSS, 1990 bp inside of gene TE101_07820.	phenylalanine--tRNA ligase subunit beta	-2.42617	5.04528	0.0453873	0.125834
TE101	gTSS+1801996	38	61	36	7	gTSS	+	1801996	gTSS, 169 bp upstream of gene TE101_07825.	integration host factor subunit alpha	-0.744288	5.829	0.433506	0.641577
TE101	gTSS-1813755	1	22	20	4	gTSS	-	1813755	gTSS, 68 bp upstream of gene TE101_07865.	PilZ domain-containing protein	0.679932	4.41143	0.681379	0.836508
TE101	gTSS+1815148	3	19	8	0	gTSS	+	1815148	gTSS, 147 bp upstream of gene TE101_07875.	hypoxanthine phosphoribosyltransferase	-1.0628	3.76789	0.475608	0.680648
TE101	gTSS+1815266	0	14	77	9	gTSS	+	1815266	gTSS, 29 bp upstream of gene TE101_07875.	hypoxanthine phosphoribosyltransferase	3.07898	5.43978	0.0244828	0.0779438
TE101	iTSS-1816253	0	0	16	10	iTSS	-	1816253	iTSS, 1072 bp inside of gene TE101_07880.	two-component sensor histidine kinase	7.22215	4.12535	0.00382298	0.0368248
TE101	iTSS-1816637	15	3	0	0	iTSS	-	1816637	iTSS, 688 bp inside of gene TE101_07880.	two-component sensor histidine kinase	-6.10595	3.42038	0.0179934	0.0620503
TE101	iTSS-1817306	0	0	19	5	iTSS	-	1817306	iTSS, 19 bp inside of gene TE101_07880.	two-component sensor histidine kinase	6.84275	3.84575	0.00572661	0.0374131
TE101	iTSS-1817880	0	0	9	7	iTSS	-	1817880	iTSS, 617 bp inside of gene TE101_07885.	hypothetical protein	6.57897	3.59949	0.00618727	0.0374131
TE101	iTSS-1818134	0	0	9	5	iTSS	-	1818134	iTSS, 363 bp inside of gene TE101_07885.	hypothetical protein	6.2763	3.39053	0.0064936	0.0374131
TE101	gTSS-1818522	448	445	263	53	gTSS	-	1818522	gTSS, 25 bp upstream of gene TE101_07885.	hypothetical protein	-1.11632	8.85666	0.105117	0.242016
TE101	gTSS-1820131	0	4	47	16	gTSS	-	1820131	gTSS, 28 bp upstream of gene TE101_07895.	exodeoxyribonuclease III	4.56657	5.16199	0.00075012	0.0112023
TE101	aTSS+1820759	10	17	1	3	aTSS	+	1820759	aTSS, 247 bp downstream of reverse gene TE101_07900	hypothetical protein	-1.63845	3.97649	0.357753	0.571087
TE101	aTSS+1822500	0	8	5	1	aTSS	+	1822500	aTSS, 943 bp downstream of reverse gene TE101_07915	glycosyl transferase	0.231096	3.09835	1	1
TE101	nTSS+1823644	108	125	78	19	nTSS	+	1823644	nTSS, at position 1823643 on + strand, before gene TE101_07920, antistrand nearest gene is TE101_07915	nTSS	-0.800215	7.03304	0.29176	0.503203
TE101	gTSS+1823863	135	209	79	5	gTSS	+	1823863	gTSS, 70 bp upstream of gene TE101_07920.	histidine kinase	-1.78285	7.26425	0.0365761	0.106478
TE101	iTSS+1824410	0	0	13	3	iTSS	+	1824410	iTSS, 477 bp inside of gene TE101_07920.	histidine kinase	6.24714	3.38933	0.00639858	0.0374131
TE101	gTSS+1827136	1	33	0	0	gTSS	+	1827136	gTSS, 61 bp upstream of gene TE101_07935.	alpha/beta hydrolase	-6.63077	3.82904	0.0213709	0.0709427
TE101	nTSS+1829893	29	16	10	2	nTSS	+	1829893	nTSS, at position 1829892 on + strand, before gene TE101_07945, antistrand nearest gene is TE101_07940	nTSS	-1.52739	4.69448	0.246227	0.450849
TE101	gTSS+1830025	7	1	3	2	gTSS	+	1830025	gTSS, 105 bp upstream of gene TE101_07945.	polyketide cyclase	-0.11183	3.21003	1	1
TE101	gTSS+1830104	353	843	582	201	gTSS	+	1830104	gTSS, 26 bp upstream of gene TE101_07945.	polyketide cyclase	0.0394888	9.63809	0.953974	1	EXPREG_00001280;arcA
TE101	gTSS-1839979	0	0	12	21	gTSS	-	1839979	gTSS, 31 bp upstream of gene TE101_07980.	acyl-CoA dehydrogenase	7.89121	4.69189	0.000750467	0.0112023
TE101	gTSS-1840110	0	0	42	39	gTSS	-	1840110	gTSS, 162 bp upstream of gene TE101_07980.	acyl-CoA dehydrogenase	8.99865	5.7621	1.97479e-06	0.000107927
TE101	gTSS-1840417	0	0	21	9	gTSS	-	1840417	gTSS, 65 bp upstream of gene TE101_07985.	MerR family transcriptional regulator	7.30451	4.21121	0.00272419	0.0294011	SssR_Proteobacteria
TE101	nTSS+1840500	0	19	3	5	nTSS	+	1840500	nTSS, at position 1840499 on + strand, before gene TE101_07990, antistrand nearest gene is TE101_07985	nTSS	0.014028	3.85313	1	1
TE101	gTSS+1840544	23	20	32	22	gTSS	+	1840544	gTSS, 161 bp upstream of gene TE101_07990.	acetyl-CoA acetyltransferase	1.08035	5.66173	0.287051	0.496841
TE101	nTSS-1840557	77	177	659	116	nTSS	-	1840557	nTSS, at position 1840556 on - strand, before gene TE101_07985, antistrand nearest gene is TE101_07990	nTSS	2.05186	8.75506	0.00485566	0.0374131
TE101	iTSS+1841539	0	0	6	5	iTSS	+	1841539	iTSS, 834 bp inside of gene TE101_07990.	acetyl-CoA acetyltransferase	6.03474	3.21441	0.0109812	0.0460134
TE101	nTSS-1844332	9	8	0	0	nTSS	-	1844332	nTSS, at position 1844331 on - strand, before gene TE101_07985, antistrand nearest gene is TE101_08005	nTSS	-5.89234	3.28865	0.00994428	0.0436078
TE101	gTSS-1847568	86	143	149	20	gTSS	-	1847568	gTSS, 95 bp upstream of gene TE101_08010.	hypothetical protein	-0.0820042	7.25818	0.910257	0.984038
TE101	gTSS+1849243	31	29	49	7	gTSS	+	1849243	gTSS, 30 bp upstream of gene TE101_08020.	hybrid sensor histidine kinase/response regulator	0.214572	5.616	0.863451	0.957314
TE101	gTSS+1854344	188	249	71	4	gTSS	+	1854344	gTSS, 108 bp upstream of gene TE101_08030.	CBS domain-containing protein	-2.31652	7.52031	0.00761187	0.0388171
TE101	gTSS+1864711	17	13	25	1	gTSS	+	1864711	gTSS, 43 bp upstream of gene TE101_08060.	ATP-dependent RNA helicase HrpA	-0.0593164	4.61577	0.962009	1
TE101	gTSS+1868965	144	138	72	19	gTSS	+	1868965	gTSS, 42 bp upstream of gene TE101_08065.	pilus assembly protein PilZ	-1.16837	7.20586	0.122217	0.271941
TE101	gTSS+1873618	38	10	6	1	gTSS	+	1873618	gTSS, 139 bp upstream of gene TE101_08095.	TIGR03503 family protein	-2.45963	4.6749	0.0803578	0.197952
TE101	gTSS+1876152	0	9	30	1	gTSS	+	1876152	gTSS, 28 bp upstream of gene TE101_08120.	cyclic diguanylate phosphodiesterase	2.10235	4.17204	0.266895	0.475826
TE101	aTSS+1881079	10	2	0	0	aTSS	+	1881079	aTSS, 346 bp downstream of reverse gene TE101_08135	dicarboxylate/amino acid:cation symporter	-5.5179	3.04602	0.0409305	0.115466
TE101	aTSS+1881118	44	145	87	32	aTSS	+	1881118	aTSS, 307 bp downstream of reverse gene TE101_08135	dicarboxylate/amino acid:cation symporter	0.0348717	6.97449	0.978202	1
TE101	aTSS+1881332	0	29	55	26	aTSS	+	1881332	aTSS, 93 bp downstream of reverse gene TE101_08135	dicarboxylate/amino acid:cation symporter	2.36682	5.79849	0.0555913	0.147069
TE101	iTSS+1882547	0	0	15	7	iTSS	+	1882547	iTSS, 1007 bp inside of gene TE101_08140.	invasin	6.88457	3.85732	0.00525188	0.0374131
TE101	gTSS-1885668	5	0	9	2	gTSS	-	1885668	gTSS, 160 bp upstream of gene TE101_08145.	N-succinylarginine dihydrolase	1.39495	3.37229	0.404329	0.615408
TE101	gTSS+1885805	0	6	18	7	gTSS	+	1885805	gTSS, 99 bp upstream of gene TE101_08150.	DNA topoisomerase I subunit omega	2.77748	4.13814	0.10185	0.236671
TE101	iTSS+1886111	0	0	20	12	iTSS	+	1886111	iTSS, 207 bp inside of gene TE101_08150.	DNA topoisomerase I subunit omega	7.50799	4.37619	0.00150894	0.0188464
TE101	nTSS+1890044	0	0	9	28	nTSS	+	1890044	nTSS, at position 1890043 on + strand, before gene TE101_08165, antistrand nearest gene is TE101_08145	nTSS	8.19532	4.96659	0.000457825	0.0082555
TE101	iTSS+1894498	0	7	4	3	iTSS	+	1894498	iTSS, 1013 bp inside of gene TE101_08175.	hypothetical protein	0.901338	3.22219	0.663162	0.823804
TE101	iTSS+1904418	5	9	1	0	iTSS	+	1904418	iTSS, 223 bp inside of gene TE101_08230.	LysR family transcriptional regulator	-3.01976	3.13507	0.0633501	0.162447
TE101	nTSS-1914578	19	10	4	0	nTSS	-	1914578	nTSS, at position 1914577 on - strand, before gene TE101_08260, antistrand nearest gene is TE101_08265	nTSS	-2.57368	4.0042	0.0974353	0.22877
TE101	gTSS+1914793	40	15	4	0	gTSS	+	1914793	gTSS, 2 bp upstream of gene TE101_08265.	23S rRNA pseudouridine(955/2504/2580) synthase	-3.50251	4.71813	0.0155934	0.056236
TE101	gTSS+1917176	8	1	2	0	gTSS	+	1917176	gTSS, 97 bp upstream of gene TE101_08280.	hypothetical protein	-1.81028	2.96992	0.334745	0.548738
TE101	gTSS+1917271	160	394	373	136	gTSS	+	1917271	gTSS, 2 bp upstream of gene TE101_08280.	hypothetical protein	0.549179	8.80967	0.416804	0.6259
TE101	gTSS+1917397	44	111	25	5	gTSS	+	1917397	gTSS, 413 bp upstream of gene TE101_08285.	50S ribosomal protein L32	-1.83539	6.09512	0.0467072	0.128702
TE101	gTSS+1917593	0	0	32	11	gTSS	+	1917593	gTSS, 217 bp upstream of gene TE101_08285.	50S ribosomal protein L32	7.7523	4.61213	0.000479789	0.0084271
TE101	gTSS+1918880	84	31	26	5	gTSS	+	1918880	gTSS, 138 bp upstream of gene TE101_08295.	3-oxoacyl-ACP synthase	-1.59283	5.94804	0.117551	0.264961
TE101	gTSS+1921816	119	180	84	18	gTSS	+	1921816	gTSS, 132 bp upstream of gene TE101_08310.	acyl carrier protein	-1.08769	7.25552	0.144815	0.307068
TE101	gTSS+1923694	26	25	27	13	gTSS	+	1923694	gTSS, 32 bp upstream of gene TE101_08320.	aminodeoxychorismate lyase	0.293546	5.43609	0.797146	0.913084
TE101	iTSS+1924416	0	0	17	2	iTSS	+	1924416	iTSS, 690 bp inside of gene TE101_08320.	aminodeoxychorismate lyase	6.35748	3.48922	0.00852338	0.040457
TE101	iTSS-1931255	0	0	4	12	iTSS	-	1931255	iTSS, 1472 bp inside of gene TE101_08355.	GGDEF domain-containing protein	6.9616	3.84733	0.00997985	0.0436788
TE101	iTSS-1932559	0	0	17	7	iTSS	-	1932559	iTSS, 168 bp inside of gene TE101_08355.	GGDEF domain-containing protein	6.97103	3.9327	0.004698	0.0374131
TE101	iTSS-1932724	4	15	26	9	iTSS	-	1932724	iTSS, 3 bp inside of gene TE101_08355.	GGDEF domain-containing protein	1.54605	4.74925	0.199937	0.391197
TE101	nTSS-1935855	159	152	22	22	nTSS	-	1935855	nTSS, at position 1935854 on - strand, before gene TE101_08360, antistrand nearest gene is TE101_08370	nTSS	-1.94865	7.1619	0.0221003	0.0728276
TE101	gTSS-1936508	95	230	188	25	gTSS	-	1936508	gTSS, 117 bp upstream of gene TE101_08375.	hypothetical protein	-0.214541	7.64944	0.782289	0.905175
TE101	gTSS-1938379	3	38	9	10	gTSS	-	1938379	gTSS, 45 bp upstream of gene TE101_08385.	haloalkane dehalogenase	0.0216622	4.8183	1	1
TE101	gTSS+1938555	0	19	34	11	gTSS	+	1938555	gTSS, 25 bp upstream of gene TE101_08390.	3-hydroxyacyl-CoA dehydrogenase	1.99211	4.96049	0.158298	0.328426
TE101	iTSS+1940404	0	0	12	3	iTSS	+	1940404	iTSS, 1824 bp inside of gene TE101_08390.	3-hydroxyacyl-CoA dehydrogenase	6.175	3.33521	0.00675561	0.0374131
TE101	aTSS+1945126	10	8	11	2	aTSS	+	1945126	aTSS, 261 bp downstream of reverse gene TE101_08410	hypothetical protein	-0.087119	3.98187	1	1
TE101	gTSS-1945434	77	103	771	127	gTSS	-	1945434	gTSS, 47 bp upstream of gene TE101_08410.	hypothetical protein	2.67909	8.8475	0.000278723	0.00587143
TE101	gTSS-1946134	14	67	56	45	gTSS	-	1946134	gTSS, 50 bp upstream of gene TE101_08415.	hypothetical protein	1.31154	6.51446	0.148186	0.311486
TE101	gTSS-1948150	41	12	0	2	gTSS	-	1948150	gTSS, 100 bp upstream of gene TE101_08425.	HAD family hydrolase	-3.69974	4.70596	0.0483186	0.131693
TE101	iTSS-1952207	0	0	34	18	iTSS	-	1952207	iTSS, 90 bp inside of gene TE101_08440.	hypothetical protein	8.16582	4.97866	9.95472e-05	0.00277012
TE101	gTSS-1952339	126	237	506	127	gTSS	-	1952339	gTSS, 42 bp upstream of gene TE101_08440.	hypothetical protein	1.32218	8.73749	0.0528572	0.141165
TE101	gTSS-1953486	38	87	69	30	gTSS	-	1953486	gTSS, 123 bp upstream of gene TE101_08445.	LysR family transcriptional regulator	0.379953	6.61232	0.637928	0.810769
TE101	aTSS-1953842	7	13	0	0	aTSS	-	1953842	aTSS, 247 bp downstream of forward gene TE101_08450	dehydratase	-6.04833	3.39486	0.0092489	0.0410374
TE101	gTSS-1954564	0	0	31	8	gTSS	-	1954564	gTSS, 81 bp upstream of gene TE101_08455.	entericidin, EcnA/B family	7.52856	4.42309	0.00126925	0.0167304
TE101	gTSS+1955787	0	2	5	4	gTSS	+	1955787	gTSS, 122 bp upstream of gene TE101_08465.	TonB-dependent receptor	2.85775	3.13615	0.058305	0.152106
TE101	gTSS+1958766	0	5	29	17	gTSS	+	1958766	gTSS, 39 bp upstream of gene TE101_08470.	4a-hydroxytetrahydrobiopterin dehydratase	4.01038	4.92188	0.00513287	0.0374131
TE101	iTSS+1963775	1	0	10	1	iTSS	+	1963775	iTSS, 609 bp inside of gene TE101_08495.	two-component system response regulator	3.43913	3.04664	0.0934648	0.22246
TE101	nTSS+1964295	6	33	7	7	nTSS	+	1964295	nTSS, at position 1964294 on + strand, before gene TE101_08500, antistrand nearest gene is TE101_08530	nTSS	-0.437613	4.62024	0.814248	0.925673
TE101	iTSS+1965320	0	0	14	1	iTSS	+	1965320	iTSS, 271 bp inside of gene TE101_08505.	transcription termination/antitermination protein NusA	5.98137	3.22453	0.0146389	0.0544918
TE101	iTSS+1965776	0	0	26	13	iTSS	+	1965776	iTSS, 727 bp inside of gene TE101_08505.	transcription termination/antitermination protein NusA	7.73189	4.58268	0.000544355	0.00902188
TE101	gTSS+1966357	0	0	9	8	gTSS	+	1966357	gTSS, 213 bp upstream of gene TE101_08510.	translation initiation factor IF-2	6.71341	3.6961	0.00646658	0.0374131
TE101	gTSS+1966460	0	0	38	12	gTSS	+	1966460	gTSS, 110 bp upstream of gene TE101_08510.	translation initiation factor IF-2	7.94302	4.78639	0.000223288	0.00499617
TE101	iTSS+1966678	0	0	25	6	iTSS	+	1966678	iTSS, 108 bp inside of gene TE101_08510.	translation initiation factor IF-2	7.18096	4.12819	0.00391875	0.0372695
TE101	gTSS+1970731	54	318	219	60	gTSS	+	1970731	gTSS, 57 bp upstream of gene TE101_08525.	30S ribosomal protein S15	0.244377	7.98966	0.759991	0.887116
TE101	gTSS-1974374	0	3	5	5	gTSS	-	1974374	gTSS, 29 bp upstream of gene TE101_08535.	23S rRNA pseudouridine synthase F	2.59012	3.3105	0.101762	0.236671
TE101	gTSS-1975392	17	26	7	3	gTSS	-	1975392	gTSS, 92 bp upstream of gene TE101_08540.	hypothetical protein	-1.43534	4.5652	0.27508	0.48333
TE101	gTSS-1975440	16	6	1	0	gTSS	-	1975440	gTSS, 140 bp upstream of gene TE101_08540.	hypothetical protein	-3.85167	3.638	0.0355948	0.104196
TE101	gTSS+1984551	28	0	4	4	gTSS	+	1984551	gTSS, 140 bp upstream of gene TE101_08570.	peroxiredoxin	-1.15289	4.32498	0.557935	0.755524
TE101	iTSS+1986655	1	14	16	0	iTSS	+	1986655	iTSS, 1219 bp inside of gene TE101_08575.	alkyl hydroperoxide reductase subunit F	0.40136	3.82173	0.88563	0.969763
TE101	gTSS-1998498	96	79	50	22	gTSS	-	1998498	gTSS, 64 bp upstream of gene TE101_08620.	YgiQ family radical SAM protein	-0.68295	6.71962	0.401793	0.614827
TE101	gTSS+1998573	1	26	21	5	gTSS	+	1998573	gTSS, 116 bp upstream of gene TE101_08625.	EVE domain-containing protein	0.614014	4.56791	0.713427	0.853991
TE101	aTSS-2004271	13	6	0	0	aTSS	-	2004271	aTSS, 2059 bp downstream of forward gene TE101_08640	pyridine nucleotide-disulfide oxidoreductase	-6.1187	3.43533	0.0116762	0.0478512
TE101	iTSS+2024685	9	14	1	0	iTSS	+	2024685	iTSS, 779 bp inside of gene TE101_08740.	hypothetical protein	-3.75152	3.58833	0.0303904	0.0915806
TE101	nTSS+2025150	5	24	17	1	nTSS	+	2025150	nTSS, at position 2025149 on + strand, before gene TE101_08765, antistrand nearest gene is TE101_08745	nTSS	-0.299496	4.32163	0.865963	0.958684
TE101	gTSS+2031202	50	24	19	2	gTSS	+	2031202	gTSS, 100 bp upstream of gene TE101_08765.	hypothetical protein	-1.58631	5.33205	0.175002	0.353454
TE101	gTSS+2035505	4	19	77	34	gTSS	+	2035505	gTSS, 37 bp upstream of gene TE101_08790.	resolvase	3.02456	6.12645	0.00236464	0.0273328
TE101	iTSS+2035707	1	9	4	0	iTSS	+	2035707	iTSS, 165 bp inside of gene TE101_08790.	resolvase	-0.794718	3.03994	0.564516	0.757843
TE101	iTSS+2035921	3	0	17	12	iTSS	+	2035921	iTSS, 379 bp inside of gene TE101_08790.	resolvase	3.81425	4.38881	0.0312655	0.0934648
TE101	iTSS+2036784	0	5	14	1	iTSS	+	2036784	iTSS, 143 bp inside of gene TE101_08800.	hypothetical protein	1.95964	3.45309	0.215191	0.413133
TE101	nTSS-2040480	1545	737	431	83	nTSS	-	2040480	nTSS, 2 bp upstream of gene TE101_08815.	transfer-messenger RNA	-1.87072	10.0932	0.0121697	0.0490706
TE101	nTSS-2040487	874	665	233	64	nTSS	-	2040487	nTSS, 9 bp upstream of gene TE101_08815.	transfer-messenger RNA	-1.93577	9.46081	0.00539984	0.0374131
TE101	nTSS-2040669	19	82	16	11	nTSS	-	2040669	nTSS, 191 bp upstream of gene TE101_08815.	transfer-messenger RNA	-0.983336	5.69196	0.38235	0.597641
TE101	gTSS+2040679	16	17	0	1	gTSS	+	2040679	gTSS, 193 bp upstream of gene TE101_08820.	2,4-dienoyl-CoA reductase	-3.93204	4.02669	0.0452075	0.12549
TE101	gTSS+2040843	1	9	15	10	gTSS	+	2040843	gTSS, 29 bp upstream of gene TE101_08820.	2,4-dienoyl-CoA reductase	2.21779	4.3543	0.145604	0.307296
TE101	gTSS-2042620	8	8	37	19	gTSS	-	2042620	gTSS, 1 bp upstream of gene TE101_08825.	SsrA-binding protein	2.46736	5.30566	0.0280393	0.086284
TE101	iTSS+2042773	0	0	10	6	iTSS	+	2042773	iTSS, 8 bp inside of gene TE101_08830.	ubiquinone-binding protein	6.49676	3.54782	0.00561106	0.0374131
TE101	gTSS-2044215	86	309	206	31	gTSS	-	2044215	gTSS, 107 bp upstream of gene TE101_08840.	MarR family transcriptional regulator	-0.275828	7.85926	0.722908	0.858683
TE101	gTSS-2046149	0	7	14	7	gTSS	-	2046149	gTSS, 40 bp upstream of gene TE101_08845.	choline transporter	2.40407	4.03625	0.131074	0.285802
TE101	gTSS+2046357	20	49	69	32	gTSS	+	2046357	gTSS, 73 bp upstream of gene TE101_08850.	TonB-dependent receptor	1.28998	6.33748	0.134374	0.290392
TE101	gTSS+2052205	19	11	5	5	gTSS	+	2052205	gTSS, 89 bp upstream of gene TE101_08865.	hypothetical protein	-0.789078	4.38211	0.654034	0.817602
TE101	iTSS+2052711	6	1	0	3	iTSS	+	2052711	iTSS, 417 bp inside of gene TE101_08865.	hypothetical protein	-0.153266	3.06878	1	1
TE101	gTSS+2053923	30	18	14	0	gTSS	+	2053923	gTSS, 190 bp upstream of gene TE101_08875.	phosphoenolpyruvate synthase	-1.66621	4.73575	0.220198	0.418135
TE101	nTSS+2056760	20	91	43	10	nTSS	+	2056760	nTSS, at position 2056759 on + strand, before gene TE101_08880, antistrand nearest gene is TE101_08885	nTSS	-0.464837	5.98809	0.642239	0.811524
TE101	gTSS+2057252	45	100	122	23	gTSS	+	2057252	gTSS, 45 bp upstream of gene TE101_08880.	hypothetical protein	0.467256	6.86727	0.566816	0.759574
TE101	gTSS-2061056	1	2	26	2	gTSS	-	2061056	gTSS, 30 bp upstream of gene TE101_08895.	tellurium resistance protein TerC	3.3873	3.96652	0.0491937	0.133433
TE101	gTSS+2061240	9	81	55	10	gTSS	+	2061240	gTSS, 114 bp upstream of gene TE101_08900.	DUF4826 domain-containing protein	0.106943	5.91147	0.92872	0.991301
TE101	gTSS-2062316	187	58	74	36	gTSS	-	2062316	gTSS, 40 bp upstream of gene TE101_08905.	GNAT family N-acetyltransferase	-0.623188	7.31384	0.466775	0.672215
TE101	gTSS-2063571	2	1	4	8	gTSS	-	2063571	gTSS, 119 bp upstream of gene TE101_08910.	hypothetical protein	2.90728	3.60995	0.0748695	0.186883
TE101	aTSS+2065070	23	8	4	0	aTSS	+	2065070	aTSS, 1045 bp downstream of reverse gene TE101_08920	adenylosuccinate lyase	-2.71758	4.09606	0.0944152	0.224013
TE101	iTSS-2066391	0	0	13	14	iTSS	-	2066391	iTSS, 364 bp inside of gene TE101_08925.	lysogenization regulator HflD	7.45617	4.30863	0.00252406	0.0285691
TE101	gTSS-2068016	16	32	30	6	gTSS	-	2068016	gTSS, 134 bp upstream of gene TE101_08930.	tRNA 2-thiouridine(34) synthase MnmA	0.0688688	5.16858	0.970034	1
TE101	gTSS-2068809	5	19	31	5	gTSS	-	2068809	gTSS, 32 bp upstream of gene TE101_08935.	pseudouridine synthase	1.06409	4.74917	0.420533	0.629821
TE101	nTSS+2068962	69	13	6	0	nTSS	+	2068962	nTSS, at position 2068961 on + strand, before gene TE101_08940, antistrand nearest gene is TE101_08935	nTSS	-3.61867	5.26684	0.0119554	0.0487296
TE101	iTSS+2071294	26	13	5	0	iTSS	+	2071294	iTSS, 2003 bp inside of gene TE101_08940.	isocitrate dehydrogenase (NADP(+))	-2.71962	4.33955	0.076935	0.191192
TE101	gTSS+2072262	32	57	27	4	gTSS	+	2072262	gTSS, 190 bp upstream of gene TE101_08950.	ATP-dependent Clp protease adapter ClpS	-1.09699	5.56204	0.276956	0.483922
TE101	gTSS-2072347	4168	4433	2529	352	gTSS	-	2072347	gTSS, 139 bp upstream of gene TE101_08945.	cold shock domain protein CspD	-1.28817	12.055	0.0595965	0.154581
TE101	gTSS+2072438	0	0	9	14	gTSS	+	2072438	gTSS, 14 bp upstream of gene TE101_08950.	ATP-dependent Clp protease adapter ClpS	7.33481	4.18765	0.00434893	0.0374131
TE101	gTSS+2072450	251	403	497	107	gTSS	+	2072450	gTSS, 2 bp upstream of gene TE101_08950.	ATP-dependent Clp protease adapter ClpS	0.342529	8.97862	0.61053	0.793162
TE101	gTSS+2072598	0	0	1230	471	gTSS	+	2072598	gTSS, 199 bp upstream of gene TE101_08955.	ATP-dependent Clp protease ATP-binding subunit ClpA	13.0875	9.80968	1.48708e-21	3.35187e-18
TE101	iTSS+2074754	0	0	114	16	iTSS	+	2074754	iTSS, 1957 bp inside of gene TE101_08955.	ATP-dependent Clp protease ATP-binding subunit ClpA	9.10107	5.88036	7.96267e-07	4.72312e-05
TE101	aTSS+2075434	67	0	39	22	aTSS	+	2075434	aTSS, 35 bp downstream of reverse gene TE101_08960	translation initiation factor IF-1	0.345905	6.04047	0.799551	0.914816
TE101	gTSS-2075505	154	394	662	120	gTSS	-	2075505	gTSS, 36 bp upstream of gene TE101_08960.	translation initiation factor IF-1	0.977085	9.05595	0.164037	0.336127
TE101	iTSS-2077533	0	0	9	7	iTSS	-	2077533	iTSS, 493 bp inside of gene TE101_08975.	thioredoxin-disulfide reductase	6.57897	3.59949	0.00618727	0.0374131
TE101	nTSS-2078229	52	130	67	21	nTSS	-	2078229	nTSS, at position 2078228 on - strand, before gene TE101_08975, antistrand nearest gene is TE101_08980	nTSS	-0.422372	6.74319	0.594895	0.780497
TE101	gTSS+2078490	0	40	17	16	gTSS	+	2078490	gTSS, 74 bp upstream of gene TE101_08980.	hypothetical protein	0.860151	5.16467	0.560509	0.756067
TE101	iTSS+2078840	0	0	9	4	iTSS	+	2078840	iTSS, 276 bp inside of gene TE101_08980.	hypothetical protein	6.10667	3.27735	0.00736039	0.0379598
TE101	gTSS-2081562	0	11	20	5	gTSS	-	2081562	gTSS, 75 bp upstream of gene TE101_08990.	signal peptide peptidase SppA	1.83764	4.19141	0.276164	0.483922
TE101	gTSS-2081969	3	15	4	0	gTSS	-	2081969	gTSS, 128 bp upstream of gene TE101_08995.	hypothetical protein	-1.64166	3.45188	0.225885	0.424641
TE101	gTSS-2086367	0	0	15	4	gTSS	-	2086367	gTSS, 7 bp upstream of gene TE101_09020.	lipoyl synthase	6.51819	3.58912	0.00581395	0.0374131
TE101	gTSS-2086524	2	18	48	6	gTSS	-	2086524	gTSS, 164 bp upstream of gene TE101_09020.	lipoyl synthase	1.89174	5.01534	0.1359	0.292848
TE101	gTSS-2087327	33	28	13	8	gTSS	-	2087327	gTSS, 39 bp upstream of gene TE101_09030.	hypothetical protein	-0.836738	5.23148	0.490965	0.695528
TE101	iTSS-2087610	1	0	8	4	iTSS	-	2087610	iTSS, 952 bp inside of gene TE101_09035.	D-alanyl-D-alanine carboxypeptidase	3.85732	3.28528	0.0349937	0.102837
TE101	gTSS-2088607	15	4	6	1	gTSS	-	2088607	gTSS, 45 bp upstream of gene TE101_09035.	D-alanyl-D-alanine carboxypeptidase	-1.131	3.80941	0.48161	0.687135
TE101	nTSS-2088763	10	53	26	17	nTSS	-	2088763	nTSS, at position 2088762 on - strand, before gene TE101_09035, antistrand nearest gene is TE101_09005	nTSS	0.372044	5.59383	0.718808	0.857507
TE101	gTSS-2089956	0	16	8	5	gTSS	-	2089956	gTSS, 41 bp upstream of gene TE101_09040.	hypothetical protein	0.664858	3.94231	0.696125	0.844472
TE101	gTSS-2093924	0	0	17	2	gTSS	-	2093924	gTSS, 40 bp upstream of gene TE101_09060.	ribosome silencing factor	6.35748	3.48922	0.00852338	0.040457
TE101	gTSS-2094056	0	0	7	6	gTSS	-	2094056	gTSS, 172 bp upstream of gene TE101_09060.	ribosome silencing factor	6.296	3.39116	0.00784478	0.0395574
TE101	iTSS-2094242	81	85	62	20	iTSS	-	2094242	iTSS, 325 bp inside of gene TE101_09065.	nicotinate (nicotinamide) nucleotide adenylyltransferase	-0.485492	6.69007	0.541942	0.74031
TE101	gTSS-2098925	2	14	0	1	gTSS	-	2098925	gTSS, 113 bp upstream of gene TE101_09080.	leucine--tRNA ligase	-2.78704	3.24443	0.184951	0.367943
TE101	gTSS-2105540	6	17	30	4	gTSS	-	2105540	gTSS, 36 bp upstream of gene TE101_09105.	3-hydroxyacyl-CoA dehydrogenase	0.98185	4.67142	0.44803	0.653671
TE101	aTSS+2105543	22	20	0	2	aTSS	+	2105543	aTSS, 39 bp upstream of reverse gene TE101_09105	3-hydroxyacyl-CoA dehydrogenase	-3.24268	4.36174	0.0955774	0.225347
TE101	gTSS-2105948	48	80	90	34	gTSS	-	2105948	gTSS, 47 bp upstream of gene TE101_09110.	RNA-binding protein	0.588873	6.79752	0.441648	0.648518
TE101	gTSS+2105972	0	0	15	2	gTSS	+	2105972	gTSS, 25 bp upstream of gene TE101_09115.	23S rRNA (uridine(2552)-2'-O)-methyltransferase	6.22862	3.38876	0.00938662	0.0414852
TE101	iTSS+2106143	5	7	0	0	iTSS	+	2106143	iTSS, 146 bp inside of gene TE101_09115.	23S rRNA (uridine(2552)-2'-O)-methyltransferase	-5.35409	2.95813	0.0306994	0.0921392
TE101	gTSS+2106356	26	46	5	1	gTSS	+	2106356	gTSS, 372 bp upstream of gene TE101_09120.	ATP-dependent metalloprotease	-3.00905	4.95515	0.0205061	0.0685766
TE101	gTSS+2106371	78	77	7	4	gTSS	+	2106371	gTSS, 357 bp upstream of gene TE101_09120.	ATP-dependent metalloprotease	-3.13795	6.02627	0.0023531	0.0273328
TE101	gTSS+2106547	3	2	30	4	gTSS	+	2106547	gTSS, 181 bp upstream of gene TE101_09120.	ATP-dependent metalloprotease	2.98262	4.29242	0.0611663	0.157925
TE101	gTSS+2106626	19	28	7	4	gTSS	+	2106626	gTSS, 102 bp upstream of gene TE101_09120.	ATP-dependent metalloprotease	-1.35641	4.69914	0.275534	0.483686
TE101	gTSS+2106637	72	99	119	39	gTSS	+	2106637	gTSS, 91 bp upstream of gene TE101_09120.	ATP-dependent metalloprotease	0.452954	7.14929	0.551866	0.75115
TE101	iTSS+2107964	0	0	10	6	iTSS	+	2107964	iTSS, 1236 bp inside of gene TE101_09120.	ATP-dependent metalloprotease	6.49676	3.54782	0.00561106	0.0374131
TE101	iTSS+2108423	0	0	12	1	iTSS	+	2108423	iTSS, 1695 bp inside of gene TE101_09120.	ATP-dependent metalloprotease	5.80873	3.10314	0.0195732	0.0660448
TE101	gTSS+2109747	39	44	19	2	gTSS	+	2109747	gTSS, 101 bp upstream of gene TE101_09130.	phosphoglucosamine mutase	-1.64742	5.38064	0.136509	0.29312
TE101	gTSS+2111256	124	178	121	18	gTSS	+	2111256	gTSS, 32 bp upstream of gene TE101_09135.	triose-phosphate isomerase	-0.754198	7.38651	0.318122	0.531713
TE101	iTSS+2111840	0	0	37	8	iTSS	+	2111840	iTSS, 552 bp inside of gene TE101_09135.	triose-phosphate isomerase	7.68612	4.56641	0.000676718	0.0106666
TE101	gTSS+2111999	0	0	45	9	gTSS	+	2111999	gTSS, 43 bp upstream of gene TE101_09140.	preprotein translocase subunit SecG	7.92691	4.78301	0.000260803	0.00561709
TE101	iTSS+2112853	13	15	2	6	iTSS	+	2112853	iTSS, 66 bp inside of gene TE101_09150.	GGDEF domain-containing protein	-0.670616	4.26757	0.692906	0.842124
TE101	gTSS+2115113	170	187	82	23	gTSS	+	2115113	gTSS, 162 bp upstream of gene TE101_09155.	proteolipid membrane potential modulator	-1.26898	7.49294	0.0839876	0.204879
TE101	gTSS+2119849	0	0	37	2	gTSS	+	2119849	gTSS, 108 bp upstream of gene TE101_09180.	20-beta-hydroxysteroid dehydrogenase	7.23769	4.21819	0.00551158	0.0374131
TE101	gTSS-2121685	1	19	5	13	gTSS	-	2121685	gTSS, 122 bp upstream of gene TE101_09185.	haloacid dehalogenase	1.20715	4.49222	0.445574	0.651232
TE101	gTSS-2122447	4	28	23	23	gTSS	-	2122447	gTSS, 114 bp upstream of gene TE101_09190.	hypothetical protein	1.59609	5.41075	0.180736	0.361793
TE101	gTSS+2124214	136	304	364	592	gTSS	+	2124214	gTSS, 117 bp upstream of gene TE101_09200.	sodium/proline symporter	2.29189	9.74266	0.00441556	0.0374131
TE101	iTSS+2125599	27	3	4	0	iTSS	+	2125599	iTSS, 1268 bp inside of gene TE101_09200.	sodium/proline symporter	-2.76105	4.10724	0.115193	0.259978
TE101	gTSS+2125821	0	0	27	7	gTSS	+	2125821	gTSS, 41 bp upstream of gene TE101_09205.	glutamate 5-kinase	7.33361	4.25465	0.00243075	0.0278118
TE101	gTSS+2126865	0	0	50	50	gTSS	+	2126865	gTSS, 103 bp upstream of gene TE101_09210.	glutamate-5-semialdehyde dehydrogenase	9.32852	6.08283	2.26333e-07	1.64566e-05
TE101	iTSS+2127098	10	0	36	23	iTSS	+	2127098	iTSS, 130 bp inside of gene TE101_09210.	glutamate-5-semialdehyde dehydrogenase	3.10069	5.36715	0.0246927	0.0785012
TE101	iTSS+2127988	0	0	90	11	iTSS	+	2127988	iTSS, 1020 bp inside of gene TE101_09210.	glutamate-5-semialdehyde dehydrogenase	8.71076	5.51362	1.30816e-05	0.000517297
TE101	gTSS-2129871	8	10	0	0	gTSS	-	2129871	gTSS, 17 bp upstream of gene TE101_09220.	restriction endonuclease	-5.93901	3.32028	0.00975865	0.0428772
TE101	gTSS+2130145	12	23	16	3	gTSS	+	2130145	gTSS, 49 bp upstream of gene TE101_09225.	polyribonucleotide nucleotidyltransferase	-0.399427	4.57988	0.747779	0.877404
TE101	iTSS+2131447	0	0	6	4	iTSS	+	2131447	iTSS, 1253 bp inside of gene TE101_09225.	polyribonucleotide nucleotidyltransferase	5.83052	3.08719	0.0150366	0.0546614
TE101	gTSS+2132352	0	29	14	8	gTSS	+	2132352	gTSS, 115 bp upstream of gene TE101_09230.	deoxycytidine triphosphate deaminase	0.561281	4.59885	0.746554	0.876485
TE101	gTSS+2132940	16	49	17	14	gTSS	+	2132940	gTSS, 90 bp upstream of gene TE101_09235.	hypothetical protein	-0.120362	5.44689	0.950892	1
TE101	gTSS+2145149	5	23	16	15	gTSS	+	2145149	gTSS, 181 bp upstream of gene TE101_09330.	hypothetical protein	1.16138	4.97596	0.333925	0.548591
TE101	nTSS+2151345	0	6	22	11	nTSS	+	2151345	nTSS, at position 2151344 on + strand, before gene TE101_09360, antistrand nearest gene is TE101_09375	nTSS	3.24933	4.49758	0.0392772	0.111923
TE101	gTSS+2152322	50	91	45	19	gTSS	+	2152322	gTSS, 28 bp upstream of gene TE101_09365.	RNA polymerase subunit sigma-24	-0.458551	6.41112	0.593139	0.779554
TE101	gTSS+2154186	9	30	10	15	gTSS	+	2154186	gTSS, 74 bp upstream of gene TE101_09380.	lipoprotein NlpI	0.492289	5.05122	0.69077	0.84071
TE101	gTSS+2154217	32	13	5	1	gTSS	+	2154217	gTSS, 43 bp upstream of gene TE101_09380.	lipoprotein NlpI	-2.51091	4.55976	0.0679532	0.172097
TE101	gTSS-2154246	2	21	34	18	gTSS	-	2154246	gTSS, 80 bp upstream of gene TE101_09375.	cytidine deaminase	2.04287	5.28372	0.0878032	0.212348
TE101	iTSS-2157331	6	17	8	0	iTSS	-	2157331	iTSS, 281 bp inside of gene TE101_09390.	sulfate transporter CysZ	-1.18039	3.8325	0.39141	0.605102
TE101	gTSS+2157742	5	44	18	6	gTSS	+	2157742	gTSS, 133 bp upstream of gene TE101_09395.	chromosome segregation protein SMC	-0.287906	4.93825	0.843094	0.943563
TE101	iTSS+2161155	149	141	74	25	iTSS	+	2161155	iTSS, 3280 bp inside of gene TE101_09395.	chromosome segregation protein SMC	-1.01793	7.29502	0.174959	0.353454
TE101	iTSS+2161592	0	0	8	2	iTSS	+	2161592	iTSS, 157 bp inside of gene TE101_09400.	cell division protein ZipA	5.61266	2.96098	0.0229263	0.0741404
TE101	iTSS+2162404	7	35	7	2	iTSS	+	2162404	iTSS, 969 bp inside of gene TE101_09400.	cell division protein ZipA	-1.52797	4.41937	0.287315	0.496841
TE101	gTSS-2166212	22	26	14	8	gTSS	-	2166212	gTSS, 120 bp upstream of gene TE101_09410.	flagellar biosynthesis protein FlhF	-0.407241	5.03	0.742732	0.8733
TE101	aTSS-2166443	8	5	0	2	aTSS	-	2166443	aTSS, 140 bp downstream of forward gene TE101_09415	DNA internalization-related competence protein ComEC/Rec2	-1.66322	3.30209	0.396086	0.609821
TE101	gTSS+2169061	0	29	9	4	gTSS	+	2169061	gTSS, 44 bp upstream of gene TE101_09420.	lipid A export permease/ATP-binding protein MsbA	-0.271465	4.24841	0.921871	0.98742
TE101	gTSS+2171820	0	0	24	21	gTSS	+	2171820	gTSS, 67 bp upstream of gene TE101_09430.	hypothetical protein	8.12741	4.93066	0.000160289	0.00393952
TE101	gTSS-2174695	0	6	34	20	gTSS	-	2174695	gTSS, 59 bp upstream of gene TE101_09445.	ABC transporter substrate-binding protein	4.00186	5.14002	0.00440272	0.0374131
TE101	iTSS-2175782	0	0	14	16	iTSS	-	2175782	iTSS, 470 bp inside of gene TE101_09450.	ribosomal protein S12 methylthiotransferase	7.62727	4.46089	0.00143129	0.0183302
TE101	gTSS+2178605	11	3	85	105	gTSS	+	2178605	gTSS, 37 bp upstream of gene TE101_09470.	glutathione-dependent reductase	4.62661	7.12406	1.4452e-05	0.000561633
TE101	gTSS-2184966	13	70	135	60	gTSS	-	2184966	gTSS, 72 bp upstream of gene TE101_09500.	citrate (Si)-synthase	2.02996	7.07214	0.0174285	0.0610254
TE101	nTSS-2185104	48	98	96	28	nTSS	-	2185104	nTSS, at position 2185103 on - strand, before gene TE101_09500, antistrand nearest gene is TE101_09505	nTSS	0.343115	6.8197	0.66323	0.823804
TE101	nTSS+2185280	24	55	5	3	nTSS	+	2185280	nTSS, at position 2185279 on + strand, before gene TE101_09505, antistrand nearest gene is TE101_09500	nTSS	-2.50491	5.11339	0.0450209	0.125126
TE101	gTSS+2185428	10	19	3	0	gTSS	+	2185428	gTSS, 171 bp upstream of gene TE101_09505.	succinate dehydrogenase, cytochrome b556 subunit	-2.76984	3.87902	0.0945812	0.22417
TE101	iTSS+2185639	0	0	9	10	iTSS	+	2185639	iTSS, 40 bp inside of gene TE101_09505.	succinate dehydrogenase, cytochrome b556 subunit	6.95157	3.87547	0.00657475	0.0374131
TE101	gTSS+2188946	15	2	8	4	gTSS	+	2188946	gTSS, 44 bp upstream of gene TE101_09525.	2-oxoglutarate dehydrogenase E1 component	-0.0114935	4.04987	1	1
TE101	iTSS+2190335	0	0	52	15	iTSS	+	2190335	iTSS, 1345 bp inside of gene TE101_09525.	2-oxoglutarate dehydrogenase E1 component	8.33605	5.14971	4.11585e-05	0.0013253
TE101	iTSS+2191599	0	10	58	5	iTSS	+	2191599	iTSS, 2609 bp inside of gene TE101_09525.	2-oxoglutarate dehydrogenase E1 component	3.04765	4.99128	0.0346878	0.102338
TE101	gTSS+2193424	1	21	27	7	gTSS	+	2193424	gTSS, 59 bp upstream of gene TE101_09535.	succinate--CoA ligase subunit beta	1.29931	4.7054	0.342211	0.55854
TE101	gTSS+2200581	2	47	16	13	gTSS	+	2200581	gTSS, 72 bp upstream of gene TE101_09555.	TonB-dependent receptor	0.304992	5.16164	0.827522	0.931775
TE101	gTSS+2208233	28	15	8	8	gTSS	+	2208233	gTSS, 61 bp upstream of gene TE101_09565.	patatin family protein	-0.628474	4.8905	0.642495	0.811524
TE101	gTSS+2209888	2	21	20	2	gTSS	+	2209888	gTSS, 29 bp upstream of gene TE101_09570.	RNA methyltransferase	0.405418	4.30257	0.821857	0.928089
TE101	iTSS+2210305	0	0	9	6	iTSS	+	2210305	iTSS, 388 bp inside of gene TE101_09570.	RNA methyltransferase	6.43355	3.49777	0.00616353	0.0374131
TE101	iTSS+2211105	37	21	8	16	iTSS	+	2211105	iTSS, 582 bp inside of gene TE101_09575.	GNAT family N-acetyltransferase	-0.259336	5.41247	0.886332	0.969802
TE101	iTSS+2214337	0	1	6	4	iTSS	+	2214337	iTSS, 686 bp inside of gene TE101_09585.	alpha-amlyase	3.75604	3.145	0.015119	0.0547883
TE101	aTSS+2219952	43	66	20	4	aTSS	+	2219952	aTSS, 17 bp upstream of reverse gene TE101_09600	LacI family transcriptional regulator	-1.7022	5.70033	0.0870273	0.210924	EXPREG_00000200 (GlnR)
TE101	gTSS-2219972	94	117	34	22	gTSS	-	2219972	gTSS, 37 bp upstream of gene TE101_09600.	LacI family transcriptional regulator	-1.14236	6.78242	0.165366	0.338056
TE101	iTSS+2221409	0	0	24	4	iTSS	+	2221409	iTSS, 1177 bp inside of gene TE101_09605.	glutamine--tRNA ligase	6.95033	3.94962	0.00545125	0.0374131
TE101	gTSS+2222932	25	32	43	16	gTSS	+	2222932	gTSS, 127 bp upstream of gene TE101_09615.	hypothetical protein	0.646362	5.7421	0.49434	0.697709
TE101	aTSS-2227318	10	5	0	0	aTSS	-	2227318	aTSS, 1421 bp downstream of forward gene TE101_09620	acylase	-5.76938	3.2067	0.0189715	0.0644973
TE101	aTSS-2228427	20	13	9	2	aTSS	-	2228427	aTSS, 8 bp downstream of forward gene TE101_09620	acylase	-1.16863	4.38117	0.409517	0.619573
TE101	gTSS+2228440	25	14	23	7	gTSS	+	2228440	gTSS, 99 bp upstream of gene TE101_09625.	protease SohB	0.068841	5.02971	1	1
TE101	gTSS+2230866	105	119	91	17	gTSS	+	2230866	gTSS, 198 bp upstream of gene TE101_09640.	Nif3-like dinuclear metal center hexameric protein	-0.660474	7.02945	0.392247	0.605757
TE101	gTSS-2231009	42	156	43	8	gTSS	-	2231009	gTSS, 176 bp upstream of gene TE101_09635.	hypothetical protein	-1.41703	6.48988	0.109825	0.250298
TE101	aTSS+2233010	0	22	13	3	aTSS	+	2233010	aTSS, 712 bp downstream of reverse gene TE101_09650	hydroxyacid dehydrogenase	0.229041	4.12766	0.912346	0.985823
TE101	gTSS+2234428	0	21	36	3	gTSS	+	2234428	gTSS, 43 bp upstream of gene TE101_09660.	oxidoreductase	1.34748	4.67215	0.383045	0.597641
TE101	gTSS+2234440	0	0	13	4	gTSS	+	2234440	gTSS, 31 bp upstream of gene TE101_09660.	oxidoreductase	6.39709	3.49337	0.00628355	0.0374131
TE101	gTSS-2234449	0	67	26	16	gTSS	-	2234449	gTSS, 67 bp upstream of gene TE101_09655.	glutathione peroxidase	0.331501	5.56602	0.814378	0.925673
TE101	gTSS-2237120	2	26	35	20	gTSS	-	2237120	gTSS, 45 bp upstream of gene TE101_09665.	hypothetical protein	1.88248	5.41628	0.110933	0.252314
TE101	iTSS+2238873	6	38	10	10	iTSS	+	2238873	iTSS, 324 bp inside of gene TE101_09675.	enoyl-CoA hydratase	-0.0770538	4.90023	1	1
TE101	nTSS+2240677	11	6	0	0	nTSS	+	2240677	nTSS, at position 2240676 on + strand, before gene TE101_09695, antistrand nearest gene is TE101_09685	nTSS	-5.94156	3.31831	0.0128116	0.0510816
TE101	iTSS-2242111	0	0	21	3	iTSS	-	2242111	iTSS, 534 bp inside of gene TE101_09685.	hydrolase	6.70586	3.75674	0.00713075	0.0379598
TE101	aTSS+2242820	12	32	36	15	aTSS	+	2242820	aTSS, 52 bp downstream of reverse gene TE101_09690	hypothetical protein	0.923087	5.47801	0.367439	0.579977
TE101	gTSS-2242925	13	13	18	9	gTSS	-	2242925	gTSS, 53 bp upstream of gene TE101_09690.	hypothetical protein	0.709817	4.76461	0.563025	0.757194
TE101	iTSS+2243929	1	8	1	0	iTSS	+	2243929	iTSS, 897 bp inside of gene TE101_09695.	nucleoid-associated protein YejK	-2.32182	2.76417	0.268727	0.476572
TE101	gTSS+2244922	18	4	58	20	gTSS	+	2244922	gTSS, 197 bp upstream of gene TE101_09705.	peptidase	2.22938	5.67892	0.0499026	0.134869
TE101	iTSS+2245799	18	0	73	9	iTSS	+	2245799	iTSS, 680 bp inside of gene TE101_09705.	peptidase	2.23835	5.50229	0.104035	0.240485
TE101	iTSS+2245806	83	128	208	37	iTSS	+	2245806	iTSS, 687 bp inside of gene TE101_09705.	peptidase	0.62144	7.52811	0.405377	0.615864
TE101	gTSS-2252542	0	25	30	3	gTSS	-	2252542	gTSS, 28 bp upstream of gene TE101_09735.	ATP-dependent 6-phosphofructokinase	0.896387	4.61767	0.590802	0.777843
TE101	aTSS+2253666	0	7	7	1	aTSS	+	2253666	aTSS, 534 bp downstream of reverse gene TE101_09745	hypothetical protein	0.751414	3.16819	0.758347	0.885655
TE101	gTSS+2255956	41	55	63	22	gTSS	+	2255956	gTSS, 26 bp upstream of gene TE101_09755.	hypothetical protein	0.408431	6.32007	0.630214	0.808989
TE101	gTSS+2256639	8	17	22	9	gTSS	+	2256639	gTSS, 47 bp upstream of gene TE101_09760.	hypothetical protein	0.983982	4.79468	0.412099	0.621319
TE101	gTSS+2257710	36	17	99	37	gTSS	+	2257710	gTSS, 24 bp upstream of gene TE101_09765.	calcium sensor EFh	1.84733	6.54815	0.0371361	0.107452
TE101	gTSS-2264477	22	26	16	6	gTSS	-	2264477	gTSS, 1 bp upstream of gene TE101_09785.	hypothetical protein	-0.530961	4.98318	0.671216	0.830603
TE101	gTSS-2266396	0	16	10	3	gTSS	-	2266396	gTSS, 26 bp upstream of gene TE101_09800.	hypothetical protein	0.446273	3.85837	0.826512	0.93148
TE101	gTSS+2266417	163	358	239	85	gTSS	+	2266417	gTSS, 33 bp upstream of gene TE101_09805.	Cd(II)/Pb(II)-responsive transcriptional regulator	-0.0349629	8.42012	0.963788	1
TE101	nTSS+2270244	23	6	7	0	nTSS	+	2270244	nTSS, at position 2270243 on + strand, before gene TE101_09850, antistrand nearest gene is TE101_09835	nTSS	-1.94723	4.13539	0.253656	0.459968
TE101	gTSS-2272692	34	12	0	1	gTSS	-	2272692	gTSS, 23 bp upstream of gene TE101_09845.	hypothetical protein	-4.53241	4.47965	0.0303914	0.0915806
TE101	iTSS+2273356	14	7	0	0	iTSS	+	2273356	iTSS, 396 bp inside of gene TE101_09850.	integrase	-6.25584	3.53051	0.0109828	0.0460134
TE101	gTSS+2275331	26	30	9	2	gTSS	+	2275331	gTSS, 191 bp upstream of gene TE101_09860.	hypothetical protein	-1.85406	4.83356	0.133383	0.289154
TE101	iTSS+2277552	3	19	1	4	iTSS	+	2277552	iTSS, 496 bp inside of gene TE101_09875.	damage-inducible protein DinB	-0.822288	3.82644	0.699654	0.845587
TE101	gTSS-2279316	11	12	52	20	gTSS	-	2279316	gTSS, 159 bp upstream of gene TE101_09880.	tryptophan--tRNA ligase	2.2266	5.59972	0.0342212	0.10149
TE101	gTSS-2280390	24	4	5	3	gTSS	-	2280390	gTSS, 99 bp upstream of gene TE101_09885.	hypothetical protein	-1.25243	4.25641	0.465997	0.671694
TE101	gTSS-2281891	7	10	6	4	gTSS	-	2281891	gTSS, 30 bp upstream of gene TE101_09890.	RNA helicase	0.00268786	3.89808	1	1
TE101	gTSS-2283491	1	7	6	7	gTSS	-	2283491	gTSS, 24 bp upstream of gene TE101_09900.	succinyl-CoA--3-ketoacid-CoA transferase	1.73167	3.78209	0.24793	0.452864
TE101	iTSS+2283980	13	20	1	6	iTSS	+	2283980	iTSS, 390 bp inside of gene TE101_09905.	LysR family transcriptional regulator	-0.966422	4.35515	0.607739	0.791817
TE101	gTSS-2285344	14	53	6	13	gTSS	-	2285344	gTSS, 74 bp upstream of gene TE101_09910.	hypothetical protein	-0.580922	5.28858	0.688694	0.83964
TE101	iTSS-2285833	2	8	10	4	iTSS	-	2285833	iTSS, 237 bp inside of gene TE101_09915.	ATP-binding protein	1.1762	3.76656	0.444652	0.651232
TE101	gTSS+2286239	0	10	28	5	gTSS	+	2286239	gTSS, 40 bp upstream of gene TE101_09920.	transcriptional regulator CysB	2.2752	4.38638	0.142728	0.3035
TE101	iTSS-2287639	0	0	67	25	iTSS	-	2287639	iTSS, 1076 bp inside of gene TE101_09925.	L-serine ammonia-lyase	8.87197	5.65136	2.01106e-06	0.000107927
TE101	gTSS-2289577	0	0	6	4	gTSS	-	2289577	gTSS, 136 bp upstream of gene TE101_09930.	CoA pyrophosphatase	5.83052	3.08719	0.0150366	0.0546614
TE101	nTSS-2291149	39	34	35	11	nTSS	-	2291149	nTSS, at position 2291148 on - strand, before gene TE101_09935, antistrand nearest gene is TE101_09940	nTSS	-0.162309	5.71529	0.865932	0.958684
TE101	aTSS+2295349	20	11	19	0	aTSS	+	2295349	aTSS, 2926 bp downstream of reverse gene TE101_09950	peptidase	-0.658276	4.4707	0.663356	0.823804
TE101	gTSS-2298373	96	358	163	90	gTSS	-	2298373	gTSS, 98 bp upstream of gene TE101_09950.	peptidase	0.0132262	8.19348	0.985313	1
TE101	gTSS+2298730	13	10	24	17	gTSS	+	2298730	gTSS, 47 bp upstream of gene TE101_09955.	3-methyl-2-oxobutanoate dehydrogenase	1.57716	5.15708	0.164804	0.337392
TE101	iTSS+2299011	0	0	48	17	iTSS	+	2299011	iTSS, 234 bp inside of gene TE101_09955.	3-methyl-2-oxobutanoate dehydrogenase	8.35531	5.16372	3.6958e-05	0.0012073
TE101	iTSS+2299599	0	0	8	3	iTSS	+	2299599	iTSS, 822 bp inside of gene TE101_09955.	3-methyl-2-oxobutanoate dehydrogenase	5.8269	3.09275	0.0135502	0.0523879
TE101	iTSS+2299737	0	1	9	3	iTSS	+	2299737	iTSS, 960 bp inside of gene TE101_09955.	3-methyl-2-oxobutanoate dehydrogenase	3.84823	3.21138	0.0108921	0.0460134
TE101	gTSS+2299790	0	0	15	9	gTSS	+	2299790	gTSS, 174 bp upstream of gene TE101_09960.	alpha-ketoacid dehydrogenase subunit beta	7.09239	4.01745	0.00465559	0.0374131
TE101	iTSS+2301578	0	0	13	1	iTSS	+	2301578	iTSS, 620 bp inside of gene TE101_09965.	dihydrolipoamide acetyltransferase	5.89796	3.16521	0.0167885	0.0594056
TE101	gTSS+2302787	0	3	18	1	gTSS	+	2302787	gTSS, 32 bp upstream of gene TE101_09970.	hypothetical protein	2.91072	3.56022	0.0991024	0.231479
TE101	iTSS+2304546	0	0	14	3	iTSS	+	2304546	iTSS, 762 bp inside of gene TE101_09975.	serine/threonine protein kinase	6.31504	3.4413	0.00724274	0.0379598
TE101	iTSS+2305412	14	1	0	1	iTSS	+	2305412	iTSS, 1628 bp inside of gene TE101_09975.	serine/threonine protein kinase	-2.96209	3.37704	0.19616	0.385568
TE101	gTSS+2305568	22	2	4	0	gTSS	+	2305568	gTSS, 89 bp upstream of gene TE101_09980.	acyl-CoA thioesterase II	-2.44767	3.88969	0.169252	0.344621
TE101	nTSS-2307164	24	21	8	0	nTSS	-	2307164	nTSS, at position 2307163 on - strand, before gene TE101_09950, antistrand nearest gene is TE101_09985	nTSS	-2.25388	4.51829	0.0954331	0.225242
TE101	gTSS+2307502	3	80	21	20	gTSS	+	2307502	gTSS, 112 bp upstream of gene TE101_09990.	alanine--glyoxylate aminotransferase	0.111022	5.7667	0.931808	0.991832
TE101	gTSS+2309047	9	20	81	31	gTSS	+	2309047	gTSS, 38 bp upstream of gene TE101_09995.	hypothetical protein	2.60241	6.14759	0.00502347	0.0374131
TE101	gTSS+2309707	3	22	13	7	gTSS	+	2309707	gTSS, 122 bp upstream of gene TE101_10000.	GAF domain-containing protein	0.53976	4.46624	0.71536	0.854489
TE101	gTSS+2310557	2	52	149	38	gTSS	+	2310557	gTSS, 37 bp upstream of gene TE101_10010.	RNA chaperone ProQ	2.46932	6.76142	0.0177454	0.061821
TE101	gTSS+2311069	320	696	158	67	gTSS	+	2311069	gTSS, 197 bp upstream of gene TE101_10015.	C-terminal processing peptidase	-1.46617	8.8462	0.0326469	0.0972074
TE101	gTSS+2311230	0	0	19	14	gTSS	+	2311230	gTSS, 36 bp upstream of gene TE101_10015.	C-terminal processing peptidase	7.62123	4.47027	0.00108387	0.014542
TE101	iTSS+2311385	0	0	7	5	iTSS	+	2311385	iTSS, 119 bp inside of gene TE101_10015.	C-terminal processing peptidase	6.11951	3.27593	0.00854976	0.040457
TE101	iTSS+2312542	0	0	13	8	iTSS	+	2312542	iTSS, 1276 bp inside of gene TE101_10015.	C-terminal processing peptidase	6.90601	3.86326	0.0051258	0.0374131
TE101	iTSS+2312753	0	0	17	10	iTSS	+	2312753	iTSS, 1487 bp inside of gene TE101_10015.	C-terminal processing peptidase	7.2564	4.15726	0.00335138	0.0339509
TE101	iTSS+2312983	0	0	9	9	iTSS	+	2312983	iTSS, 1717 bp inside of gene TE101_10015.	C-terminal processing peptidase	6.83736	3.78798	0.0066858	0.0374131
TE101	gTSS+2313234	11	15	16	1	gTSS	+	2313234	gTSS, 157 bp upstream of gene TE101_10020.	sodium-dependent transporter	-0.334041	4.27732	0.809996	0.923953
TE101	gTSS+2319419	0	0	15	3	gTSS	+	2319419	gTSS, 74 bp upstream of gene TE101_10040.	hypothetical protein	6.37925	3.49127	0.00688106	0.0374821
TE101	gTSS+2319430	13	35	70	33	gTSS	+	2319430	gTSS, 63 bp upstream of gene TE101_10040.	hypothetical protein	1.85189	6.22925	0.0367461	0.106597
TE101	iTSS+2319953	13	0	7	4	iTSS	+	2319953	iTSS, 460 bp inside of gene TE101_10040.	hypothetical protein	0.242737	3.87494	0.947152	1
TE101	iTSS+2321023	4	13	0	5	iTSS	+	2321023	iTSS, 1530 bp inside of gene TE101_10040.	hypothetical protein	-0.317926	3.71212	1	1
TE101	gTSS+2321349	0	3	19	18	gTSS	+	2321349	gTSS, 216 bp upstream of gene TE101_10045.	outer membrane lipoprotein-sorting protein	4.51496	4.74304	0.00471275	0.0374131
TE101	iTSS+2322756	8	5	14	2	iTSS	+	2322756	iTSS, 1191 bp inside of gene TE101_10045.	outer membrane lipoprotein-sorting protein	0.594527	3.91811	0.688062	0.83964
TE101	iTSS+2326123	18	24	10	2	iTSS	+	2326123	iTSS, 2049 bp inside of gene TE101_10055.	RND transporter	-1.32639	4.56811	0.317422	0.531158
TE101	gTSS+2326529	19	58	37	8	gTSS	+	2326529	gTSS, 60 bp upstream of gene TE101_10060.	NAD-glutamate dehydrogenase	-0.227752	5.62356	0.841146	0.941849
TE101	gTSS+2331434	0	0	27	9	gTSS	+	2331434	gTSS, 160 bp upstream of gene TE101_10065.	dihydroorotate dehydrogenase (quinone)	7.48799	4.37933	0.00146058	0.0185998
TE101	iTSS+2336589	57	47	137	27	iTSS	+	2336589	iTSS, 1597 bp inside of gene TE101_10080.	ABC transporter ATP-binding protein	1.01537	6.849	0.208199	0.403855
TE101	iTSS+2337257	34	23	9	1	iTSS	+	2337257	iTSS, 312 bp inside of gene TE101_10085.	hypothetical protein	-2.17745	4.85188	0.0888891	0.214744
TE101	gTSS+2338907	2641	3540	1507	446	gTSS	+	2338907	gTSS, 98 bp upstream of gene TE101_10090.	ribosome modulation factor	-1.13294	11.5961	0.0706558	0.17854
TE101	gTSS+2339912	84	398	214	90	gTSS	+	2339912	gTSS, 98 bp upstream of gene TE101_10100.	hypothetical protein	0.118393	8.31016	0.876376	0.964057
TE101	gTSS+2343320	0	0	9	2	gTSS	+	2343320	gTSS, 46 bp upstream of gene TE101_10115.	deoxyribodipyrimidine photolyase	5.7234	3.03132	0.0180865	0.0620503
TE101	iTSS+2346055	0	4	23	3	iTSS	+	2346055	iTSS, 1261 bp inside of gene TE101_10120.	cryptochrome/photolyase family protein	3.08843	3.9574	0.0567204	0.149007
TE101	aTSS-2356316	0	3	3	6	aTSS	-	2356316	aTSS, 440 bp downstream of forward gene TE101_10170	hypothetical protein	2.63282	3.30971	0.12465	0.274923
TE101	gTSS+2363685	96	46	23	11	gTSS	+	2363685	gTSS, 176 bp upstream of gene TE101_10195.	recombinase XerD	-1.50027	6.24199	0.108406	0.247566	LexA_20-6;MX000140;EXPREG_00000a60;EXPREG_000007a0;lexA;EXPREG_000010e0;EXPREG_00000710
TE101	gTSS-2366591	18	12	13	5	gTSS	-	2366591	gTSS, 36 bp upstream of gene TE101_10210.	universal stress protein UspA	-0.20144	4.56592	0.915783	0.98742
TE101	gTSS+2369172	42	33	8	6	gTSS	+	2369172	gTSS, 113 bp upstream of gene TE101_10225.	potassium transporter Kef	-1.67891	5.29541	0.160993	0.332002
TE101	gTSS+2370964	0	4	92	57	gTSS	+	2370964	gTSS, 27 bp upstream of gene TE101_10230.	bacterioferritin	5.98426	6.50885	1.40711e-07	1.26865e-05	EXPREG_000008b0 (Fur)
TE101	iTSS-2372463	14	18	11	2	iTSS	-	2372463	iTSS, 73 bp inside of gene TE101_10240.	hypothetical protein	-0.852485	4.36311	0.536253	0.737135
TE101	gTSS+2372601	0	0	7	16	gTSS	+	2372601	gTSS, 165 bp upstream of gene TE101_10245.	cytochrome-c oxidase, cbb3-type subunit I	7.43615	4.26555	0.00415567	0.0374131
TE101	gTSS+2372626	3	61	9	2	gTSS	+	2372626	gTSS, 140 bp upstream of gene TE101_10245.	cytochrome-c oxidase, cbb3-type subunit I	-1.8365	4.82112	0.216171	0.414145
TE101	aTSS-2373822	77	178	23	18	aTSS	-	2373822	aTSS, 1056 bp downstream of forward gene TE101_10245	cytochrome-c oxidase, cbb3-type subunit I	-1.73562	6.82326	0.0433123	0.121425
TE101	gTSS+2380000	122	61	54	7	gTSS	+	2380000	gTSS, 26 bp upstream of gene TE101_10285.	transcriptional regulator FNR	-1.35529	6.61702	0.127144	0.279592
TE101	gTSS+2382051	5	12	17	11	gTSS	+	2382051	gTSS, 29 bp upstream of gene TE101_10295.	tRNA 2-thiocytidine(32) synthetase TtcA	1.54138	4.63236	0.220932	0.418662
TE101	iTSS-2385245	0	0	3	7	iTSS	-	2385245	iTSS, 261 bp inside of gene TE101_10310.	mannosyl-glycoprotein endo-beta-N-acetylglucosamidase	6.17821	3.2729	0.0141243	0.0539598
TE101	gTSS-2385584	12	22	3	6	gTSS	-	2385584	gTSS, 78 bp upstream of gene TE101_10310.	mannosyl-glycoprotein endo-beta-N-acetylglucosamidase	-0.812372	4.41991	0.625193	0.80387
TE101	aTSS+2386015	6	16	4	0	aTSS	+	2386015	aTSS, 215 bp downstream of reverse gene TE101_10315	stress protein	-1.9763	3.64314	0.157764	0.327741
TE101	gTSS-2386258	33	124	130	14	gTSS	-	2386258	gTSS, 28 bp upstream of gene TE101_10315.	stress protein	0.275037	6.82125	0.772555	0.898751
TE101	gTSS-2389233	0	0	11	4	gTSS	-	2389233	gTSS, 22 bp upstream of gene TE101_10335.	lipid hydroperoxide peroxidase	6.26139	3.38992	0.00602435	0.0374131
TE101	gTSS-2393896	100	201	156	33	gTSS	-	2393896	gTSS, 94 bp upstream of gene TE101_10370.	two-component system response regulator UvrY	-0.185421	7.57607	0.80315	0.917536
TE101	gTSS-2394808	18	20	65	91	gTSS	-	2394808	gTSS, 97 bp upstream of gene TE101_10375.	pirin family protein	3.06196	6.9854	0.000914924	0.0131338
TE101	iTSS-2395678	20	15	24	5	iTSS	-	2395678	iTSS, 704 bp inside of gene TE101_10380.	aminotransferase	0.111759	4.88066	0.965059	1
TE101	aTSS+2396531	6	30	9	2	aTSS	+	2396531	aTSS, 2100 bp downstream of reverse gene TE101_10385	SAM-dependent methyltransferase	-1.08251	4.33488	0.477585	0.682611
TE101	gTSS-2401906	266	280	45	164	gTSS	-	2401906	gTSS, 99 bp upstream of gene TE101_10410.	DoxD-like family protein	-0.123484	8.53664	0.898199	0.976827
TE101	gTSS+2404976	10	2	19	3	gTSS	+	2404976	gTSS, 54 bp upstream of gene TE101_10430.	BAX inhibitor protein	1.07312	4.14465	0.491633	0.695631
TE101	gTSS+2404985	24	91	15	10	gTSS	+	2404985	gTSS, 45 bp upstream of gene TE101_10430.	BAX inhibitor protein	-1.30521	5.7864	0.217986	0.416391
TE101	iTSS+2405425	30	36	14	3	iTSS	+	2405425	iTSS, 395 bp inside of gene TE101_10430.	BAX inhibitor protein	-1.48488	5.11435	0.187569	0.371187
TE101	gTSS+2405636	0	3	41	1	gTSS	+	2405636	gTSS, 115 bp upstream of gene TE101_10435.	sulfurtransferase TusD	3.94502	4.33327	0.039934	0.113364
TE101	aTSS+2409723	38	60	44	5	aTSS	+	2409723	aTSS, 1988 bp downstream of reverse gene TE101_10465	TonB-dependent receptor	-0.653595	5.84694	0.48937	0.694172
TE101	gTSS-2413536	0	0	15	4	gTSS	-	2413536	gTSS, 15 bp upstream of gene TE101_10470.	serine--tRNA ligase	6.51819	3.58912	0.00581395	0.0374131
TE101	iTSS-2413784	32	15	18	5	iTSS	-	2413784	iTSS, 131 bp inside of gene TE101_10475.	chromosome condensation protein CrcB	-0.62071	5.01549	0.602407	0.788058
TE101	gTSS-2416179	36	260	88	21	gTSS	-	2416179	gTSS, 73 bp upstream of gene TE101_10485.	outer membrane lipoprotein carrier protein LolA	-0.803114	7.18977	0.356224	0.569737
TE101	iTSS-2418212	0	0	9	2	iTSS	-	2418212	iTSS, 706 bp inside of gene TE101_10490.	cell division protein FtsK	5.7234	3.03132	0.0180865	0.0620503
TE101	nTSS-2419162	165	124	168	48	nTSS	-	2419162	nTSS, at position 2419161 on - strand, before gene TE101_10490, antistrand nearest gene is TE101_10500	nTSS	0.0297705	7.74191	0.972655	1
TE101	gTSS+2419785	13	32	19	8	gTSS	+	2419785	gTSS, 89 bp upstream of gene TE101_10500.	alanine dehydrogenase	-0.0288135	5.02268	1	1
TE101	iTSS-2422718	0	0	18	3	iTSS	-	2422718	iTSS, 279 bp inside of gene TE101_10510.	lipopolysaccharide assembly protein LapB	6.55318	3.63068	0.00647015	0.0374131
TE101	gTSS-2423015	0	0	5	6	gTSS	-	2423015	gTSS, 18 bp upstream of gene TE101_10510.	lipopolysaccharide assembly protein LapB	6.14217	3.27444	0.0112512	0.0467037
TE101	gTSS-2423279	54	23	34	19	gTSS	-	2423279	gTSS, 25 bp upstream of gene TE101_10515.	hypothetical protein	0.0673087	5.96849	0.944846	1
TE101	gTSS-2425755	6	9	1	1	gTSS	-	2425755	gTSS, 29 bp upstream of gene TE101_10520.	PilZ domain-containing protein	-2.09144	3.31251	0.230797	0.432433
TE101	iTSS-2426600	11	140	41	9	iTSS	-	2426600	iTSS, 1367 bp inside of gene TE101_10530.	30S ribosomal protein S1	-0.944897	6.18091	0.36612	0.579112
TE101	iTSS-2426629	0	3	20	26	iTSS	-	2426629	iTSS, 1338 bp inside of gene TE101_10530.	30S ribosomal protein S1	4.92878	5.11282	0.00147883	0.0187264
TE101	iTSS-2427622	0	0	5	5	iTSS	-	2427622	iTSS, 345 bp inside of gene TE101_10530.	30S ribosomal protein S1	5.94448	3.14968	0.0144284	0.0544918
TE101	gTSS-2428244	31	106	78	30	gTSS	-	2428244	gTSS, 277 bp upstream of gene TE101_10530.	30S ribosomal protein S1	0.375041	6.69666	0.652698	0.81687
TE101	iTSS-2428521	0	0	8	2	iTSS	-	2428521	iTSS, 236 bp inside of gene TE101_10535.	cytidylate kinase	5.61266	2.96098	0.0229263	0.0741404
TE101	gTSS-2428777	0	0	64	45	gTSS	-	2428777	gTSS, 20 bp upstream of gene TE101_10535.	cytidylate kinase	9.33258	6.09015	1.07485e-07	1.00946e-05
TE101	gTSS-2428789	91	161	82	27	gTSS	-	2428789	gTSS, 32 bp upstream of gene TE101_10535.	cytidylate kinase	-0.607606	7.1649	0.418561	0.627702
TE101	iTSS-2431733	0	1	26	3	iTSS	-	2431733	iTSS, 2438 bp inside of gene TE101_10550.	DNA gyrase subunit A	4.87176	3.97274	0.00672772	0.0374131
TE101	gTSS-2434288	0	12	4	2	gTSS	-	2434288	gTSS, 117 bp upstream of gene TE101_10550.	DNA gyrase subunit A	-0.133195	3.35318	1	1
TE101	gTSS+2434447	0	0	7	3	gTSS	+	2434447	gTSS, 27 bp upstream of gene TE101_10555.	bifunctional 3-demethylubiquinol 3-O-methyltransferase/2-polyprenyl-6-hydroxyphenol methylase	5.72085	3.02425	0.0173877	0.0610254
TE101	nTSS+2435430	62	135	157	19	nTSS	+	2435430	nTSS, at position 2435429 on + strand, before gene TE101_10560, antistrand nearest gene is TE101_10550	nTSS	0.202483	7.15615	0.823247	0.928816
TE101	gTSS+2435551	0	0	17	10	gTSS	+	2435551	gTSS, 177 bp upstream of gene TE101_10560.	ribonucleoside-diphosphate reductase subunit alpha	7.2564	4.15726	0.00335138	0.0339509
TE101	gTSS+2435660	0	0	34	16	gTSS	+	2435660	gTSS, 68 bp upstream of gene TE101_10560.	ribonucleoside-diphosphate reductase subunit alpha	8.06979	4.89253	0.000140397	0.00363741
TE101	iTSS+2437811	0	0	9	1	iTSS	+	2437811	iTSS, 2083 bp inside of gene TE101_10560.	ribonucleoside-diphosphate reductase subunit alpha	5.49476	2.89749	0.0267109	0.0833882
TE101	aTSS-2438904	0	0	9	1	aTSS	-	2438904	aTSS, 733 bp downstream of forward gene TE101_10565	ribonucleotide-diphosphate reductase subunit beta	5.49476	2.89749	0.0267109	0.0833882
TE101	iTSS+2439738	5	18	20	1	iTSS	+	2439738	iTSS, 37 bp inside of gene TE101_10575.	oxidoreductase	0.201078	4.26677	0.952935	1
TE101	gTSS-2440852	5	32	39	11	gTSS	-	2440852	gTSS, 89 bp upstream of gene TE101_10580.	hypothetical protein	1.09299	5.28739	0.342963	0.558958
TE101	iTSS-2443251	54	35	8	0	iTSS	-	2443251	iTSS, 1949 bp inside of gene TE101_10595.	diguanylate phosphodiesterase	-3.23927	5.30493	0.0131114	0.0516662
TE101	iTSS-2443393	9	2	1	2	iTSS	-	2443393	iTSS, 1807 bp inside of gene TE101_10595.	diguanylate phosphodiesterase	-1.08086	3.27657	0.667605	0.827712
TE101	aTSS+2443674	0	17	3	1	aTSS	+	2443674	aTSS, 1526 bp downstream of reverse gene TE101_10595	diguanylate phosphodiesterase	-1.25952	3.41916	0.56728	0.759744
TE101	gTSS-2446473	26	24	87	11	gTSS	-	2446473	gTSS, 23 bp upstream of gene TE101_10600.	diguanylate cyclase	1.2457	5.97002	0.200721	0.392389
TE101	iTSS-2448030	0	0	1	11	iTSS	-	2448030	iTSS, 368 bp inside of gene TE101_10610.	phosphoribosylaminoimidazolesuccinocarboxamide synthase	6.70809	3.61464	0.0200429	0.0673276
TE101	gTSS-2448428	0	0	37	9	gTSS	-	2448428	gTSS, 30 bp upstream of gene TE101_10610.	phosphoribosylaminoimidazolesuccinocarboxamide synthase	7.74879	4.61864	0.000502281	0.00860748
TE101	iTSS-2448664	0	0	14	10	iTSS	-	2448664	iTSS, 850 bp inside of gene TE101_10615.	outer membrane assembly protein BamC	7.15068	4.05896	0.00439375	0.0374131
TE101	gTSS-2449559	16	49	25	6	gTSS	-	2449559	gTSS, 45 bp upstream of gene TE101_10615.	outer membrane assembly protein BamC	-0.488956	5.29565	0.677314	0.834243
TE101	gTSS-2450433	60	101	77	4	gTSS	-	2450433	gTSS, 22 bp upstream of gene TE101_10620.	4-hydroxy-tetrahydrodipicolinate synthase	-0.757374	6.48307	0.402217	0.614985
TE101	gTSS+2450563	1	8	25	10	gTSS	+	2450563	gTSS, 27 bp upstream of gene TE101_10625.	glycine cleavage system transcriptional repressor	2.66974	4.5798	0.0541444	0.143917
TE101	gTSS+2453137	0	8	23	7	gTSS	+	2453137	gTSS, 37 bp upstream of gene TE101_10640.	peptidase M48	2.57987	4.33127	0.10472	0.24135
TE101	iTSS+2456560	27	6	17	1	iTSS	+	2456560	iTSS, 155 bp inside of gene TE101_10660.	hypothetical protein	-0.787578	4.56627	0.576233	0.766723
TE101	gTSS-2461295	1	42	45	12	gTSS	-	2461295	gTSS, 157 bp upstream of gene TE101_10675.	hypothetical protein	1.11311	5.44158	0.391116	0.605061
TE101	gTSS+2461411	9	30	51	16	gTSS	+	2461411	gTSS, 32 bp upstream of gene TE101_10680.	phosphoribosylformylglycinamidine cyclo-ligase	1.41952	5.61596	0.159979	0.330503
TE101	iTSS+2462837	53	63	34	31	iTSS	+	2462837	iTSS, 357 bp inside of gene TE101_10685.	phosphoribosylglycinamide formyltransferase	0.0486866	6.41723	0.95514	1
TE101	iTSS+2463440	16	16	22	2	iTSS	+	2463440	iTSS, 323 bp inside of gene TE101_10690.	hypothetical protein	-0.143502	4.63096	0.920744	0.98742
TE101	gTSS+2464042	24	21	10	0	gTSS	+	2464042	gTSS, 196 bp upstream of gene TE101_10695.	acyl-CoA dehydrogenase	-1.96748	4.5626	0.152643	0.318276
TE101	gTSS+2464136	160	497	158	96	gTSS	+	2464136	gTSS, 102 bp upstream of gene TE101_10695.	acyl-CoA dehydrogenase	-0.497636	8.50793	0.495434	0.698273
TE101	aTSS-2464229	2	12	0	7	aTSS	-	2464229	aTSS, 9 bp upstream of forward gene TE101_10695	acyl-CoA dehydrogenase	0.537318	3.7578	0.791216	0.908508
TE101	gTSS-2468097	50	333	158	55	gTSS	-	2468097	gTSS, 29 bp upstream of gene TE101_10705.	DNA-binding response regulator	-0.102033	7.84894	0.909003	0.983626
TE101	iTSS+2468819	13	8	1	3	iTSS	+	2468819	iTSS, 577 bp inside of gene TE101_10710.	carboxy-S-adenosyl-L-methionine synthase CmoA	-1.3925	3.82455	0.450639	0.656588
TE101	gTSS+2468869	0	0	9	9	gTSS	+	2468869	gTSS, 158 bp upstream of gene TE101_10715.	tRNA 5-methoxyuridine(34)/uridine 5-oxyacetic acid(34) synthase CmoB	6.83736	3.78798	0.0066858	0.0374131
TE101	gTSS+2470889	48	13	19	4	gTSS	+	2470889	gTSS, 100 bp upstream of gene TE101_10725.	mannosyl-3-phosphoglycerate phosphatase	-1.11192	5.24548	0.360632	0.574869
TE101	iTSS+2474865	0	0	8	4	iTSS	+	2474865	iTSS, 13 bp inside of gene TE101_10740.	phosphoglycolate phosphatase	6.02127	3.21709	0.00913088	0.0408597
TE101	gTSS+2475674	17	15	0	0	gTSS	+	2475674	gTSS, 30 bp upstream of gene TE101_10745.	molybdopterin molybdenumtransferase MoeA	-6.80161	3.93587	0.00660921	0.0374131
TE101	gTSS-2481319	4	0	7	3	gTSS	-	2481319	gTSS, 119 bp upstream of gene TE101_10765.	ATP-binding protein	1.73468	3.3097	0.329857	0.543095
TE101	gTSS+2481335	0	81	29	4	gTSS	+	2481335	gTSS, 137 bp upstream of gene TE101_10770.	cysteine synthase A	-0.712218	5.3853	0.654372	0.817602
TE101	iTSS+2481658	0	0	13	7	iTSS	+	2481658	iTSS, 186 bp inside of gene TE101_10770.	cysteine synthase A	6.79142	3.77714	0.00575891	0.0374131
TE101	gTSS+2482592	45	17	6	5	gTSS	+	2482592	gTSS, 91 bp upstream of gene TE101_10780.	hypothetical protein	-1.79873	5.09139	0.173336	0.351665
TE101	gTSS+2485053	1	12	5	3	gTSS	+	2485053	gTSS, 139 bp upstream of gene TE101_10805.	hypothetical protein	0.17415	3.55932	1	1
TE101	aTSS-2488414	0	0	9	1	aTSS	-	2488414	aTSS, 281 bp downstream of forward gene TE101_10825	hypothetical protein	5.49476	2.89749	0.0267109	0.0833882
TE101	gTSS+2491370	0	0	13	1	gTSS	+	2491370	gTSS, 39 bp upstream of gene TE101_10850.	hypothetical protein	5.89796	3.16521	0.0167885	0.0594056
TE101	aTSS-2495604	1	20	88	24	aTSS	-	2495604	aTSS, 62 bp downstream of forward gene TE101_10870	hypothetical protein	3.0729	5.98727	0.00634205	0.0374131
TE101	gTSS+2500123	1	8	0	4	gTSS	+	2500123	gTSS, 109 bp upstream of gene TE101_10905.	thiol-disulfide oxidoreductase	0.246114	3.21948	0.898819	0.976827
TE101	iTSS-2507722	7	9	16	5	iTSS	-	2507722	iTSS, 527 bp inside of gene TE101_10955.	enoyl-CoA hydratase	0.93033	4.25981	0.516787	0.719925
TE101	nTSS-2512425	5	26	9	13	nTSS	-	2512425	nTSS, at position 2512424 on - strand, before gene TE101_10965, antistrand nearest gene is TE101_10970	nTSS	0.659884	4.80737	0.614138	0.796471
TE101	gTSS-2513075	72	65	208	480	gTSS	-	2513075	gTSS, 33 bp upstream of gene TE101_10975.	FMN-dependent NADH-azoreductase	3.48074	9.21692	0.000120781	0.00316904
TE101	gTSS+2513252	2	17	1	3	gTSS	+	2513252	gTSS, 30 bp upstream of gene TE101_10980.	hypothetical protein	-1.00669	3.62341	0.631637	0.809162
TE101	iTSS+2514115	11	1	11	0	iTSS	+	2514115	iTSS, 833 bp inside of gene TE101_10980.	hypothetical protein	-0.156436	3.63823	0.933848	0.991832
TE101	gTSS+2518962	1	31	45	23	gTSS	+	2518962	gTSS, 42 bp upstream of gene TE101_11000.	aromatic amino acid aminotransferase	1.98487	5.65096	0.104066	0.240485
TE101	gTSS+2520436	0	0	9	9	gTSS	+	2520436	gTSS, 45 bp upstream of gene TE101_11005.	dipeptidyl-peptidase 7	6.83736	3.78798	0.0066858	0.0374131
TE101	gTSS-2523616	1	0	11	1	gTSS	-	2523616	gTSS, 27 bp upstream of gene TE101_11015.	hypothetical protein	3.54171	3.11142	0.0779063	0.19318
TE101	gTSS-2527128	0	19	13	14	gTSS	-	2527128	gTSS, 29 bp upstream of gene TE101_11030.	acyl-CoA dehydrogenase	1.65752	4.70053	0.273877	0.483035
TE101	gTSS+2528422	11	50	19	2	gTSS	+	2528422	gTSS, 72 bp upstream of gene TE101_11040.	TonB-dependent receptor	-1.06904	4.99287	0.381946	0.597641
TE101	gTSS-2531264	6	65	36	53	gTSS	-	2531264	gTSS, 68 bp upstream of gene TE101_11045.	hypothetical protein	1.56603	6.45738	0.132432	0.28813
TE101	gTSS-2538035	0	28	6	2	gTSS	-	2538035	gTSS, 110 bp upstream of gene TE101_11060.	efflux transporter periplasmic adaptor subunit	-0.990643	3.99851	0.617731	0.798718
TE101	gTSS+2538202	151	166	54	28	gTSS	+	2538202	gTSS, 104 bp upstream of gene TE101_11065.	glycoside hydrolase	-1.26376	7.33109	0.0972759	0.228634
TE101	gTSS-2540510	0	0	11	4	gTSS	-	2540510	gTSS, 99 bp upstream of gene TE101_11075.	electron transfer flavoprotein subunit beta	6.26139	3.38992	0.00602435	0.0374131	SssR_Proteobacteria
TE101	nTSS-2540641	2	26	16	2	nTSS	-	2540641	nTSS, at position 2540640 on - strand, before gene TE101_11075, antistrand nearest gene is TE101_11080	nTSS	-0.106347	4.30865	0.956658	1	SssR_Proteobacteria
TE101	gTSS+2540694	0	11	7	9	gTSS	+	2540694	gTSS, 89 bp upstream of gene TE101_11080.	electron transfer flavoprotein-ubiquinone oxidoreductase	1.71204	4.06347	0.33648	0.550782	SssR_Proteobacteria
TE101	gTSS+2543900	71	96	13	8	gTSS	+	2543900	gTSS, 40 bp upstream of gene TE101_11095.	hypothetical protein	-2.24346	6.20345	0.0161433	0.0580334
TE101	gTSS+2543915	34	29	197	91	gTSS	+	2543915	gTSS, 25 bp upstream of gene TE101_11095.	hypothetical protein	2.81567	7.5184	0.000338753	0.00687882
TE101	gTSS+2544167	0	0	28	10	gTSS	+	2544167	gTSS, 18 bp upstream of gene TE101_11100.	flavodoxin	7.58661	4.46363	0.000969803	0.0135772
TE101	iTSS-2545702	0	0	18	2	iTSS	-	2545702	iTSS, 1112 bp inside of gene TE101_11105.	methyl-accepting chemotaxis protein	6.41746	3.53674	0.00819189	0.040457
TE101	iTSS-2546271	0	0	12	9	iTSS	-	2546271	iTSS, 543 bp inside of gene TE101_11105.	methyl-accepting chemotaxis protein	6.97129	3.90804	0.00526498	0.0374131
TE101	gTSS+2547094	29	15	111	37	gTSS	+	2547094	gTSS, 36 bp upstream of gene TE101_11110.	ferric iron uptake transcriptional regulator	2.21066	6.55969	0.0125236	0.0503177
TE101	gTSS+2551069	36	16	25	4	gTSS	+	2551069	gTSS, 26 bp upstream of gene TE101_11135.	hypothetical protein	-0.569796	5.16845	0.642662	0.811524
TE101	iTSS+2552217	0	0	17	4	iTSS	+	2552217	iTSS, 153 bp inside of gene TE101_11140.	hypothetical protein	6.62769	3.67826	0.00574881	0.0374131
TE101	gTSS+2552629	11	30	77	2	gTSS	+	2552629	gTSS, 41 bp upstream of gene TE101_11145.	efflux transporter periplasmic adaptor subunit	1.15515	5.53772	0.348958	0.563358
TE101	gTSS-2562130	37	35	7	2	gTSS	-	2562130	gTSS, 61 bp upstream of gene TE101_11165.	hypothetical protein	-2.46959	5.08233	0.0367303	0.106597
TE101	gTSS+2562192	0	11	2	5	gTSS	+	2562192	gTSS, 150 bp upstream of gene TE101_11170.	aminotransferase	0.645905	3.51722	0.711571	0.853129
TE101	gTSS+2562317	0	7	24	11	gTSS	+	2562317	gTSS, 25 bp upstream of gene TE101_11170.	aminotransferase	3.10023	4.56472	0.0337929	0.100355
TE101	gTSS-2567997	6	12	19	3	gTSS	-	2567997	gTSS, 76 bp upstream of gene TE101_11195.	hypothetical protein	0.715201	4.25592	0.614671	0.796704	EXPREG_00000710 (LexA)
TE101	gTSS+2568155	0	192	40	38	gTSS	+	2568155	gTSS, 96 bp upstream of gene TE101_11200.	deoxyguanosinetriphosphate triphosphohydrolase	-0.129138	6.78491	0.934188	0.991832
TE101	gTSS-2575341	0	21	9	10	gTSS	-	2575341	gTSS, 36 bp upstream of gene TE101_11230.	histidine phosphatase	1.02199	4.43209	0.526187	0.727623
TE101	gTSS+2575491	0	12	4	11	gTSS	+	2575491	gTSS, 153 bp upstream of gene TE101_11235.	TonB-dependent receptor	1.69993	4.13856	0.373635	0.5877
TE101	gTSS+2575515	7	9	9	1	gTSS	+	2575515	gTSS, 129 bp upstream of gene TE101_11235.	TonB-dependent receptor	-0.294089	3.73543	0.921987	0.98742
TE101	gTSS-2579993	0	0	16	4	gTSS	-	2579993	gTSS, 25 bp upstream of gene TE101_11245.	disulfide bond formation protein DsbA	6.57419	3.63446	0.00577912	0.0374131
TE101	gTSS-2581024	0	8	1	4	gTSS	-	2581024	gTSS, 156 bp upstream of gene TE101_11250.	hypothetical protein	0.631996	3.21131	0.703491	0.847045
TE101	gTSS-2581055	0	4	7	1	gTSS	-	2581055	gTSS, 187 bp upstream of gene TE101_11250.	hypothetical protein	1.48503	3.00226	0.444508	0.651232
TE101	aTSS-2581203	8	23	28	5	aTSS	-	2581203	aTSS, 251 bp downstream of forward gene TE101_11255	oxygen-independent coproporphyrinogen III oxidase	0.578255	4.82212	0.648533	0.815278
TE101	gTSS-2595430	21	8	6	0	gTSS	-	2595430	gTSS, 24 bp upstream of gene TE101_11325.	peptidase	-2.10704	4.08671	0.206631	0.4022
TE101	gTSS+2598920	3	0	7	6	gTSS	+	2598920	gTSS, 51 bp upstream of gene TE101_11345.	saccharopine dehydrogenase	2.70724	3.56852	0.126699	0.278886
TE101	gTSS+2602263	229	239	206	295	gTSS	+	2602263	gTSS, 73 bp upstream of gene TE101_11360.	hypothetical protein	1.13646	9.04727	0.138943	0.297415
TE101	aTSS+2608142	7	14	20	0	aTSS	+	2608142	aTSS, 425 bp downstream of reverse gene TE101_11375	transcriptional regulator	0.10592	4.17422	1	1
TE101	aTSS-2610473	31	1	0	1	aTSS	-	2610473	aTSS, 815 bp downstream of forward gene TE101_11385	hypothetical protein	-4.00132	4.1418	0.090854	0.217856
TE101	gTSS+2611179	12	3	9	0	gTSS	+	2611179	gTSS, 70 bp upstream of gene TE101_11390.	EamA family transporter	-0.671542	3.67411	0.650452	0.815743
TE101	iTSS-2620413	0	8	1	6	iTSS	-	2620413	iTSS, 2810 bp inside of gene TE101_11435.	exodeoxyribonuclease V subunit beta	1.22666	3.43879	0.498023	0.700277
TE101	nTSS+2627439	0	11	5	10	nTSS	+	2627439	nTSS, at position 2627438 on + strand, before gene TE101_11450, antistrand nearest gene is TE101_11440	nTSS	1.74291	4.07055	0.332649	0.546893
TE101	iTSS-2629923	0	8	13	3	iTSS	-	2629923	iTSS, 352 bp inside of gene TE101_11460.	hypothetical protein	1.61538	3.70924	0.311354	0.525687
TE101	gTSS-2630308	13	67	34	6	gTSS	-	2630308	gTSS, 33 bp upstream of gene TE101_11460.	hypothetical protein	-0.453047	5.54227	0.6873	0.839206
TE101	gTSS-2634802	39	13	13	0	gTSS	-	2634802	gTSS, 62 bp upstream of gene TE101_11475.	hypothetical protein	-1.93924	4.83401	0.15867	0.328716
TE101	nTSS-2634951	0	0	11	1	nTSS	-	2634951	nTSS, at position 2634950 on - strand, before gene TE101_11475, antistrand nearest gene is TE101_11485	nTSS	5.71269	3.03806	0.023265	0.0745935
TE101	gTSS-2635804	5	4	23	1	gTSS	-	2635804	gTSS, 43 bp upstream of gene TE101_11480.	hypothetical protein	1.54432	4.00364	0.344131	0.560021
TE101	gTSS+2635979	1	35	22	9	gTSS	+	2635979	gTSS, 93 bp upstream of gene TE101_11485.	hypothetical protein	0.620375	4.92193	0.636891	0.810131
TE101	gTSS+2636000	5	28	4	4	gTSS	+	2636000	gTSS, 72 bp upstream of gene TE101_11485.	hypothetical protein	-1.01597	4.24641	0.552485	0.751337
TE101	iTSS-2636713	46	71	25	14	iTSS	-	2636713	iTSS, 2 bp inside of gene TE101_11490.	hypothetical protein	-0.837138	6.03787	0.365657	0.579112
TE101	gTSS-2637748	16	8	5	1	gTSS	-	2637748	gTSS, 140 bp upstream of gene TE101_11500.	hypothetical protein	-1.59169	3.9382	0.276155	0.483922
TE101	gTSS-2641462	0	5	19	11	gTSS	-	2641462	gTSS, 159 bp upstream of gene TE101_11510.	hypothetical protein	3.40212	4.40084	0.0312457	0.0934648
TE101	nTSS+2641748	0	8	34	5	nTSS	+	2641748	nTSS, at position 2641747 on + strand, before gene TE101_11540, antistrand nearest gene is TE101_11515	nTSS	2.76836	4.49159	0.0745269	0.186235
TE101	nTSS-2642620	8	53	21	6	nTSS	-	2642620	nTSS, at position 2642619 on - strand, before gene TE101_11515, antistrand nearest gene is TE101_11485	nTSS	-0.490107	5.15801	0.698931	0.845587
TE101	gTSS-2643322	8	2	0	5	gTSS	-	2643322	gTSS, 77 bp upstream of gene TE101_11520.	hypothetical protein	0.192566	3.48726	1	1
TE101	iTSS-2646840	0	0	3	7	iTSS	-	2646840	iTSS, 1199 bp inside of gene TE101_11530.	hypothetical protein	6.17821	3.2729	0.0141243	0.0539598
TE101	iTSS-2647007	13	4	8	0	iTSS	-	2647007	iTSS, 1032 bp inside of gene TE101_11530.	hypothetical protein	-0.984709	3.71492	0.51435	0.717417
TE101	iTSS-2648723	13	45	21	2	iTSS	-	2648723	iTSS, 518 bp inside of gene TE101_11535.	hypothetical protein	-0.907441	4.995	0.44083	0.647744
TE101	gTSS-2649281	6	1	9	1	gTSS	-	2649281	gTSS, 40 bp upstream of gene TE101_11535.	hypothetical protein	0.722668	3.37187	0.69879	0.845587
TE101	iTSS-2650513	0	0	3	9	iTSS	-	2650513	iTSS, 1178 bp inside of gene TE101_11545.	AMP-dependent synthetase	6.52131	3.50487	0.0128524	0.0510816
TE101	gTSS-2651707	3	16	54	6	gTSS	-	2651707	gTSS, 16 bp upstream of gene TE101_11545.	AMP-dependent synthetase	2.064	5.10089	0.0982818	0.230039
TE101	gTSS-2656120	17	10	0	2	gTSS	-	2656120	gTSS, 35 bp upstream of gene TE101_11555.	diguanylate cyclase	-2.62988	3.93912	0.223542	0.421996	MX000154 (OxyR)
TE101	gTSS-2658076	0	0	10	3	gTSS	-	2658076	gTSS, 84 bp upstream of gene TE101_11565.	hypothetical protein	6.01415	3.21967	0.00885607	0.0408441
TE101	gTSS-2658485	0	0	20	1	gTSS	-	2658485	gTSS, 18 bp upstream of gene TE101_11570.	hypothetical protein	6.38763	3.53415	0.0133852	0.0522882
TE101	gTSS-2659407	5	3	62	21	gTSS	-	2659407	gTSS, 37 bp upstream of gene TE101_11575.	LysR family transcriptional regulator	3.841	5.57779	0.000976195	0.0135824
TE101	nTSS-2659689	8	22	5	0	nTSS	-	2659689	nTSS, at position 2659688 on - strand, before gene TE101_11575, antistrand nearest gene is TE101_11580	nTSS	-2.15439	3.95645	0.156772	0.325982
TE101	gTSS+2660036	64	26	58	9	gTSS	+	2660036	gTSS, 28 bp upstream of gene TE101_11580.	hypothetical protein	-0.188642	6.06567	0.846229	0.945193
TE101	gTSS-2661882	13	12	5	0	gTSS	-	2661882	gTSS, 112 bp upstream of gene TE101_11590.	transcriptional regulator	-2.01054	3.86048	0.176027	0.354888
TE101	gTSS-2664025	34	50	14	3	gTSS	-	2664025	gTSS, 126 bp upstream of gene TE101_11605.	exopolysaccharide biosynthesis protein	-1.80505	5.33924	0.0964318	0.227124
TE101	nTSS+2664107	17	23	108	5	nTSS	+	2664107	nTSS, at position 2664106 on + strand, before gene TE101_11610, antistrand nearest gene is TE101_11605	nTSS	1.66633	5.92044	0.123284	0.273082
TE101	gTSS+2667475	3	0	11	2	gTSS	+	2667475	gTSS, 52 bp upstream of gene TE101_11625.	two-component system response regulator	2.32101	3.35765	0.199317	0.390322
TE101	gTSS+2670279	16	5	17	9	gTSS	+	2670279	gTSS, 28 bp upstream of gene TE101_11635.	DUF883 domain-containing protein	0.86853	4.67842	0.54139	0.74031
TE101	gTSS+2672599	0	0	1	10	gTSS	+	2672599	gTSS, 29 bp upstream of gene TE101_11660.	phosphoribosyl-AMP cyclohydrolase	6.56625	3.50738	0.0204132	0.0683674
TE101	gTSS+2674297	36	52	148	91	gTSS	+	2674297	gTSS, 34 bp upstream of gene TE101_11670.	DUF1328 domain-containing protein	2.22571	7.43909	0.00385702	0.0369946
TE101	gTSS-2678683	319	426	281	63	gTSS	-	2678683	gTSS, 75 bp upstream of gene TE101_11695.	hypothetical protein	-0.66626	8.7161	0.324092	0.538528
TE101	iTSS-2681050	0	0	25	1	iTSS	-	2681050	iTSS, 731 bp inside of gene TE101_11705.	hypothetical protein	6.65219	3.74714	0.0130471	0.0515028
TE101	gTSS-2683550	4	44	0	1	gTSS	-	2683550	gTSS, 155 bp upstream of gene TE101_11710.	glyceraldehyde-3-phosphate dehydrogenase	-4.2244	4.28957	0.0423019	0.119037
TE101	gTSS-2685117	13	64	23	3	gTSS	-	2685117	gTSS, 65 bp upstream of gene TE101_11720.	peptide-methionine (R)-S-oxide reductase	-1.06482	5.2901	0.361524	0.575148
TE101	aTSS+2693587	0	14	3	8	aTSS	+	2693587	aTSS, 122 bp downstream of reverse gene TE101_11740	4-alpha-glucanotransferase	1.02374	3.93597	0.590328	0.777719
TE101	gTSS-2693871	0	3	35	3	gTSS	-	2693871	gTSS, 162 bp upstream of gene TE101_11740.	4-alpha-glucanotransferase	3.91623	4.2953	0.0293482	0.0891521
TE101	gTSS+2693906	0	0	52	2	gTSS	+	2693906	gTSS, 39 bp upstream of gene TE101_11745.	type I glyceraldehyde-3-phosphate dehydrogenase	7.6665	4.5872	0.00197957	0.0236082	ABC1168_Bacillus_Burkholderia_Rhodobacteriales
TE101	gTSS+2693918	0	0	17	11	gTSS	+	2693918	gTSS, 27 bp upstream of gene TE101_11745.	type I glyceraldehyde-3-phosphate dehydrogenase	7.34066	4.22636	0.00272926	0.0294011	ABC1168_Bacillus_Burkholderia_Rhodobacteriales
TE101	gTSS+2695000	10	2	1	0	gTSS	+	2695000	gTSS, 129 bp upstream of gene TE101_11750.	D-hexose-6-phosphate mutarotase	-3.01154	3.11036	0.118813	0.266898
TE101	iTSS-2699966	0	0	51	19	iTSS	-	2699966	iTSS, 266 bp inside of gene TE101_11770.	6-phosphogluconolactonase	8.47804	5.27777	2.17645e-05	0.000804217
TE101	gTSS+2701969	1	26	14	1	gTSS	+	2701969	gTSS, 43 bp upstream of gene TE101_11780.	transcriptional regulator HexR	-0.368009	4.1596	0.817876	0.926379	EXPREG_000012b0 (HexR)
TE101	aTSS-2702573	26	7	1	1	aTSS	-	2702573	aTSS, 561 bp downstream of forward gene TE101_11780	transcriptional regulator HexR	-3.33604	4.15145	0.0735684	0.184248
TE101	gTSS+2703006	21	18	81	14	gTSS	+	2703006	gTSS, 96 bp upstream of gene TE101_11785.	pyruvate kinase	1.61742	5.8933	0.0994025	0.231939
TE101	iTSS+2705434	88	63	100	8	iTSS	+	2705434	iTSS, 700 bp inside of gene TE101_11790.	5'-methylthioadenosine nucleosidase	-0.313381	6.66951	0.719028	0.857507
TE101	gTSS-2709373	1	11	17	5	gTSS	-	2709373	gTSS, 26 bp upstream of gene TE101_11810.	transporter	1.53944	4.13611	0.325758	0.539895
TE101	nTSS+2709677	31	13	17	4	nTSS	+	2709677	nTSS, at position 2709676 on + strand, before gene TE101_11815, antistrand nearest gene is TE101_11810	nTSS	-0.706262	4.91065	0.553967	0.752194
TE101	aTSS-2712095	0	6	5	7	aTSS	-	2712095	aTSS, 25 bp upstream of forward gene TE101_11825	glycosyl transferase family 2	2.10848	3.65241	0.225047	0.423601
TE101	iTSS+2720166	0	0	6	4	iTSS	+	2720166	iTSS, 151 bp inside of gene TE101_11855.	2-deoxy-D-gluconate 3-dehydrogenase	5.83052	3.08719	0.0150366	0.0546614
TE101	aTSS-2723617	9	29	12	0	aTSS	-	2723617	aTSS, 474 bp downstream of forward gene TE101_11875	hypothetical protein	-1.35764	4.36154	0.382019	0.597641
TE101	gTSS+2724550	10	20	1	4	gTSS	+	2724550	gTSS, 35 bp upstream of gene TE101_11880.	LacI family transcriptional regulator	-1.37119	4.12951	0.43773	0.646132
TE101	gTSS+2740533	8	36	35	2	gTSS	+	2740533	gTSS, 25 bp upstream of gene TE101_11935.	two-component system sensor histidine kinase	0.0999143	5.00488	1	1
TE101	iTSS-2749292	0	11	22	2	iTSS	-	2749292	iTSS, 2013 bp inside of gene TE101_11955.	peptidase M1	1.57499	4.04857	0.374066	0.587967
TE101	gTSS-2753639	79	68	13	4	gTSS	-	2753639	gTSS, 113 bp upstream of gene TE101_11960.	methyl-accepting chemotaxis protein	-2.59485	6.0237	0.00806004	0.0400846
TE101	gTSS+2754068	42	28	32	8	gTSS	+	2754068	gTSS, 80 bp upstream of gene TE101_11970.	phosphate ABC transporter substrate-binding protein	-0.395096	5.59047	0.704405	0.847241
TE101	gTSS+2759009	29	17	7	2	gTSS	+	2759009	gTSS, 26 bp upstream of gene TE101_11995.	GGDEF-domain containing protein	-1.88287	4.65045	0.144692	0.307068
TE101	nTSS-2763587	0	5	14	11	nTSS	-	2763587	nTSS, at position 2763586 on - strand, before gene TE101_12000, antistrand nearest gene is TE101_12005	nTSS	3.24572	4.26292	0.0482656	0.131693
TE101	gTSS+2763685	34	40	119	14	gTSS	+	2763685	gTSS, 26 bp upstream of gene TE101_12010.	phosphodiesterase	1.13254	6.40809	0.207541	0.403467
TE101	iTSS+2764100	0	0	10	9	iTSS	+	2764100	iTSS, 389 bp inside of gene TE101_12010.	phosphodiesterase	6.88376	3.82932	0.0062319	0.0374131
TE101	iTSS+2764646	0	0	12	6	iTSS	+	2764646	iTSS, 935 bp inside of gene TE101_12010.	phosphodiesterase	6.61416	3.64229	0.00519494	0.0374131
TE101	gTSS+2767645	2	2	12	3	gTSS	+	2767645	gTSS, 36 bp upstream of gene TE101_12025.	AraC family transcriptional regulator	2.31492	3.53925	0.115225	0.259978
TE101	aTSS-2767896	0	7	4	1	aTSS	-	2767896	aTSS, 215 bp downstream of forward gene TE101_12025	AraC family transcriptional regulator	0.193348	2.97505	1	1
TE101	gTSS-2773176	67	71	134	16	gTSS	-	2773176	gTSS, 21 bp upstream of gene TE101_12060.	dCTP deaminase	0.397976	6.84528	0.646322	0.814315
TE101	gTSS+2774561	9	9	25	8	gTSS	+	2774561	gTSS, 34 bp upstream of gene TE101_12070.	methionine--tRNA ligase	1.38944	4.69645	0.259864	0.467091
TE101	iTSS+2775896	0	0	10	1	iTSS	+	2775896	iTSS, 1301 bp inside of gene TE101_12070.	methionine--tRNA ligase	5.60859	2.96963	0.0282892	0.086284
TE101	gTSS+2776939	7	7	1	4	gTSS	+	2776939	gTSS, 27 bp upstream of gene TE101_12075.	mechanosensitive ion channel protein MscS	-0.390252	3.5887	0.919609	0.98742
TE101	gTSS-2778889	73	38	83	26	gTSS	-	2778889	gTSS, 39 bp upstream of gene TE101_12080.	SAM-dependent methyltransferase	0.413894	6.63204	0.631805	0.809162
TE101	iTSS+2781166	17	52	10	5	iTSS	+	2781166	iTSS, 1375 bp inside of gene TE101_12090.	lytic transglycosylase	-1.41638	5.10197	0.240192	0.443038
TE101	iTSS+2781335	0	0	12	3	iTSS	+	2781335	iTSS, 1544 bp inside of gene TE101_12090.	lytic transglycosylase	6.175	3.33521	0.00675561	0.0374131
TE101	gTSS+2781355	9	63	37	1	gTSS	+	2781355	gTSS, 181 bp upstream of gene TE101_12095.	hypothetical protein	-0.592258	5.33492	0.625032	0.80387
TE101	gTSS+2782650	15	5	1	5	gTSS	+	2782650	gTSS, 128 bp upstream of gene TE101_12105.	halomucin	-0.654183	3.97358	0.746607	0.876485
TE101	iTSS-2786276	1	17	7	3	iTSS	-	2786276	iTSS, 1016 bp inside of gene TE101_12120.	cysteine--tRNA ligase	-0.0260453	3.82105	1	1
TE101	gTSS-2787323	0	13	35	16	gTSS	-	2787323	gTSS, 31 bp upstream of gene TE101_12120.	cysteine--tRNA ligase	2.80218	5.09399	0.0396081	0.112723
TE101	gTSS+2787440	92	71	200	59	gTSS	+	2787440	gTSS, 38 bp upstream of gene TE101_12125.	peptidylprolyl isomerase	1.13047	7.57013	0.129121	0.28324
TE101	iTSS-2796025	0	0	12	3	iTSS	-	2796025	iTSS, 90 bp inside of gene TE101_12165.	transcriptional regulator	6.175	3.33521	0.00675561	0.0374131
TE101	gTSS-2796254	54	97	48	24	gTSS	-	2796254	gTSS, 139 bp upstream of gene TE101_12165.	transcriptional regulator	-0.334251	6.55973	0.704092	0.847241
TE101	gTSS-2798201	0	0	10	7	gTSS	-	2798201	gTSS, 36 bp upstream of gene TE101_12175.	hypothetical protein	6.63586	3.64634	0.00584188	0.0374131
TE101	aTSS+2801143	19	70	0	2	aTSS	+	2801143	aTSS, 947 bp downstream of reverse gene TE101_12195	nidogen	-4.22951	5.10284	0.0110886	0.0463707
TE101	gTSS+2804686	74	111	33	11	gTSS	+	2804686	gTSS, 120 bp upstream of gene TE101_12210.	tRNA-(ms[2]io[6]A)-hydroxylase	-1.48151	6.47953	0.0712808	0.179316
TE101	gTSS+2805656	353	190	109	16	gTSS	+	2805656	gTSS, 143 bp upstream of gene TE101_12215.	hypothetical protein	-1.87417	8.0211	0.0184831	0.0630271
TE101	iTSS+2805980	0	9	13	6	iTSS	+	2805980	iTSS, 181 bp inside of gene TE101_12215.	hypothetical protein	1.89836	3.98522	0.270294	0.477893
TE101	gTSS-2808561	6	28	28	2	gTSS	-	2808561	gTSS, 60 bp upstream of gene TE101_12225.	bacteriocin production protein	0.200692	4.72185	0.929644	0.991301
TE101	gTSS-2809450	25	51	5	2	gTSS	-	2809450	gTSS, 168 bp upstream of gene TE101_12230.	dedD protein	-2.7429	5.04284	0.030663	0.0921392
TE101	iTSS-2811488	0	2	51	5	iTSS	-	2811488	iTSS, 17 bp inside of gene TE101_12240.	acetyl-CoA carboxylase subunit beta	4.97514	4.74681	0.00224521	0.0263578
TE101	iTSS-2813011	2	9	3	3	iTSS	-	2813011	iTSS, 4404 bp inside of gene TE101_12250.	AAA family ATPase	0.0466678	3.39011	1	1
TE101	nTSS-2817666	34	35	37	4	nTSS	-	2817666	nTSS, at position 2817665 on - strand, before gene TE101_12250, antistrand nearest gene is TE101_12270	nTSS	-0.464009	5.49485	0.649795	0.815743
TE101	nTSS-2817829	42	108	53	14	nTSS	-	2817829	nTSS, at position 2817828 on - strand, before gene TE101_12250, antistrand nearest gene is TE101_12270	nTSS	-0.580559	6.40808	0.49219	0.695982
TE101	gTSS-2820162	0	14	34	5	gTSS	-	2820162	gTSS, 1 bp upstream of gene TE101_12260.	erythronate-4-phosphate dehydrogenase	2.0081	4.6055	0.189479	0.373981
TE101	nTSS-2824357	1	2	8	2	nTSS	-	2824357	nTSS, at position 2824356 on - strand, before gene TE101_12285, antistrand nearest gene is TE101_12295	nTSS	2.1738	3.15291	0.129271	0.28324
TE101	iTSS-2831455	63	126	58	40	iTSS	-	2831455	iTSS, 413 bp inside of gene TE101_12315.	hypothetical protein	-0.0889901	6.97116	0.934058	0.991832
TE101	gTSS-2831973	22	3	0	2	gTSS	-	2831973	gTSS, 105 bp upstream of gene TE101_12315.	hypothetical protein	-2.57975	3.93174	0.272691	0.481697
TE101	gTSS+2835154	0	0	8	8	gTSS	+	2835154	gTSS, 45 bp upstream of gene TE101_12345.	MerR family transcriptional regulator	6.65998	3.6505	0.00696481	0.0376467
TE101	gTSS-2836950	0	4	14	3	gTSS	-	2836950	gTSS, 46 bp upstream of gene TE101_12355.	NAD(P)-dependent oxidoreductase	2.58958	3.60506	0.082794	0.202405
TE101	iTSS-2846681	0	0	7	4	iTSS	-	2846681	iTSS, 1840 bp inside of gene TE101_12395.	diguanylate cyclase	5.92951	3.15381	0.0115794	0.0476277
TE101	iTSS-2847459	0	0	14	7	iTSS	-	2847459	iTSS, 1062 bp inside of gene TE101_12395.	diguanylate cyclase	6.83897	3.81787	0.00557417	0.0374131
TE101	iTSS-2847943	26	5	0	0	iTSS	-	2847943	iTSS, 578 bp inside of gene TE101_12395.	diguanylate cyclase	-6.89584	3.99777	0.0112749	0.0467163
TE101	gTSS-2848672	46	50	79	27	gTSS	-	2848672	gTSS, 151 bp upstream of gene TE101_12395.	diguanylate cyclase	0.694452	6.50689	0.392372	0.605757
TE101	gTSS-2851615	1	17	9	1	gTSS	-	2851615	gTSS, 74 bp upstream of gene TE101_12400.	peptidase M16	-0.299636	3.73385	0.931768	0.991832
TE101	iTSS-2853561	0	0	7	4	iTSS	-	2853561	iTSS, 475 bp inside of gene TE101_12415.	hypothetical protein	5.92951	3.15381	0.0115794	0.0476277
TE101	gTSS-2854075	13	20	65	17	gTSS	-	2854075	gTSS, 39 bp upstream of gene TE101_12415.	hypothetical protein	1.81804	5.74677	0.0673401	0.170736
TE101	gTSS+2854144	0	13	35	13	gTSS	+	2854144	gTSS, 47 bp upstream of gene TE101_12420.	hypothetical protein	2.64828	4.97446	0.0547363	0.145065
TE101	gTSS+2856705	45	8	3	2	gTSS	+	2856705	gTSS, 17 bp upstream of gene TE101_12435.	hypothetical protein	-2.82856	4.78912	0.0668155	0.169597
TE101	iTSS+2858575	9	8	14	0	iTSS	+	2858575	iTSS, 1853 bp inside of gene TE101_12435.	hypothetical protein	-0.15645	3.896	0.939705	0.996581
TE101	gTSS-2861729	0	0	8	5	gTSS	-	2861729	gTSS, 127 bp upstream of gene TE101_12445.	NADPH-dependent 2,4-dienoyl-CoA reductase	6.20035	3.33454	0.00727054	0.0379598
TE101	gTSS-2862614	33	106	45	11	gTSS	-	2862614	gTSS, 54 bp upstream of gene TE101_12450.	enoyl-CoA hydratase	-0.725593	6.22786	0.42115	0.630326
TE101	iTSS-2864444	0	1	9	9	iTSS	-	2864444	iTSS, 570 bp inside of gene TE101_12460.	GMC family oxidoreductase	4.77951	3.82332	0.00691727	0.037533
TE101	gTSS-2865067	1	24	16	8	gTSS	-	2865067	gTSS, 53 bp upstream of gene TE101_12460.	GMC family oxidoreductase	0.824052	4.57546	0.550234	0.749382
TE101	gTSS-2869396	24	121	86	22	gTSS	-	2869396	gTSS, 33 bp upstream of gene TE101_12480.	hypothetical protein	0.202856	6.65075	0.825761	0.931099
TE101	gTSS+2869590	0	7	11	9	gTSS	+	2869590	gTSS, 188 bp upstream of gene TE101_12485.	esterase	2.49827	4.08353	0.130934	0.285802
TE101	gTSS+2871296	0	0	20	13	gTSS	+	2871296	gTSS, 21 bp upstream of gene TE101_12490.	hypothetical protein	7.57912	4.43676	0.0011823	0.0156758
TE101	iTSS-2873248	0	6	39	31	iTSS	-	2873248	iTSS, 480 bp inside of gene TE101_12495.	hypothetical protein	4.47427	5.56729	0.000832886	0.0122701
TE101	gTSS-2874317	225	756	522	542	gTSS	-	2874317	gTSS, 46 bp upstream of gene TE101_12500.	hypothetical protein	1.19315	10.0111	0.110432	0.251427
TE101	iTSS-2877277	0	0	10	10	iTSS	-	2877277	iTSS, 412 bp inside of gene TE101_12510.	fatty acid metabolism regulator	6.99382	3.91444	0.00597086	0.0374131
TE101	gTSS-2877720	21	75	41	21	gTSS	-	2877720	gTSS, 31 bp upstream of gene TE101_12510.	fatty acid metabolism regulator	0.182275	6.10115	0.858895	0.953349
TE101	gTSS+2877968	16	15	8	3	gTSS	+	2877968	gTSS, 152 bp upstream of gene TE101_12515.	Na+/H+ antiporter NhaB	-0.92002	4.33901	0.536336	0.737135
TE101	iTSS-2884962	163	102	41	20	iTSS	-	2884962	iTSS, 1376 bp inside of gene TE101_12555.	long-chain-fatty-acid--CoA ligase	-1.52113	7.07684	0.0621533	0.159828
TE101	gTSS-2886416	10	65	36	9	gTSS	-	2886416	gTSS, 78 bp upstream of gene TE101_12555.	long-chain-fatty-acid--CoA ligase	-0.0943095	5.59036	0.956061	1
TE101	aTSS+2887467	23	8	5	0	aTSS	+	2887467	aTSS, 585 bp downstream of reverse gene TE101_12565	starvation-inducible protein	-2.43902	4.12634	0.135409	0.292069
TE101	iTSS-2887753	0	0	9	3	iTSS	-	2887753	iTSS, 299 bp inside of gene TE101_12565.	starvation-inducible protein	5.92423	3.15777	0.0108296	0.0459697
TE101	gTSS-2891567	37	25	43	9	gTSS	-	2891567	gTSS, 34 bp upstream of gene TE101_12580.	ATP-dependent helicase	0.109854	5.645	0.954643	1
TE101	gTSS+2891747	0	11	6	2	gTSS	+	2891747	gTSS, 39 bp upstream of gene TE101_12585.	hypothetical protein	0.295931	3.41227	0.904599	0.980273
TE101	iTSS+2894465	0	1	9	2	iTSS	+	2894465	iTSS, 765 bp inside of gene TE101_12600.	ring-hydroxylating oxygenase subunit alpha	3.64739	3.0893	0.0182031	0.0623552
TE101	iTSS-2902330	103	68	35	8	iTSS	-	2902330	iTSS, 756 bp inside of gene TE101_12650.	MBL fold metallo-hydrolase	-1.59809	6.43531	0.0647294	0.165045
TE101	iTSS+2912349	37	24	20	0	iTSS	+	2912349	iTSS, 270 bp inside of gene TE101_12705.	hypothetical protein	-1.52502	5.06505	0.25201	0.458458
TE101	iTSS-2913364	45	6	5	1	iTSS	-	2913364	iTSS, 621 bp inside of gene TE101_12710.	alpha/beta hydrolase	-2.77362	4.74958	0.0601173	0.155752
TE101	iTSS-2913382	0	6	22	10	iTSS	-	2913382	iTSS, 603 bp inside of gene TE101_12710.	alpha/beta hydrolase	3.17524	4.44035	0.0468666	0.128907
TE101	gTSS+2918374	6	52	15	29	gTSS	+	2918374	gTSS, 53 bp upstream of gene TE101_12725.	signal peptidase I	0.895601	5.74003	0.437252	0.64585
TE101	iTSS+2918545	48	67	18	10	iTSS	+	2918545	iTSS, 118 bp inside of gene TE101_12725.	signal peptidase I	-1.3085	5.88638	0.173842	0.352057
TE101	gTSS-2923097	0	3	7	4	gTSS	-	2923097	gTSS, 64 bp upstream of gene TE101_12740.	glutathione S-transferase	2.56619	3.31127	0.106558	0.244088
TE101	gTSS-2923863	10	128	181	35	gTSS	-	2923863	gTSS, 38 bp upstream of gene TE101_12745.	adenylate kinase	1.24245	7.15696	0.186855	0.370097
TE101	nTSS-2924056	18	12	7	4	nTSS	-	2924056	nTSS, at position 2924055 on - strand, before gene TE101_12745, antistrand nearest gene is TE101_12730	nTSS	-0.797646	4.36657	0.594371	0.780497
TE101	iTSS-2927314	12	3	1	3	iTSS	-	2927314	iTSS, 565 bp inside of gene TE101_12760.	hypothetical protein	-0.983665	3.59848	0.630251	0.808989
TE101	gTSS+2929047	0	1	7	2	gTSS	+	2929047	gTSS, 34 bp upstream of gene TE101_12770.	ferredoxin--NADP(+) reductase	3.41286	2.95146	0.0223398	0.0734023	Fur_21-4;EXPREG_000008b0
TE101	iTSS-2930602	19	21	20	6	iTSS	-	2930602	iTSS, 2843 bp inside of gene TE101_12780.	DNA polymerase III subunit gamma/tau	-0.0991962	4.92082	0.965131	1
TE101	iTSS-2932973	0	0	6	4	iTSS	-	2932973	iTSS, 472 bp inside of gene TE101_12780.	DNA polymerase III subunit gamma/tau	5.83052	3.08719	0.0150366	0.0546614
TE101	gTSS-2934207	4	1	14	2	gTSS	-	2934207	gTSS, 184 bp upstream of gene TE101_12785.	adenine phosphoribosyltransferase	1.89065	3.60173	0.219688	0.417625
TE101	aTSS+2934687	32	38	5	8	aTSS	+	2934687	aTSS, 396 bp downstream of reverse gene TE101_12790	DUF2063 domain-containing protein	-1.42459	5.2205	0.249555	0.454726
TE101	gTSS-2936564	282	393	296	98	gTSS	-	2936564	gTSS, 52 bp upstream of gene TE101_12800.	hypothetical protein	-0.204996	8.76476	0.757585	0.885223
TE101	gTSS-2936697	14	33	12	1	gTSS	-	2936697	gTSS, 185 bp upstream of gene TE101_12800.	hypothetical protein	-1.43979	4.62367	0.263034	0.47202
TE101	iTSS-2937108	0	0	13	1	iTSS	-	2937108	iTSS, 20 bp inside of gene TE101_12810.	sensory histidine kinase	5.89796	3.16521	0.0167885	0.0594056
TE101	gTSS-2944737	18	12	103	33	gTSS	-	2944737	gTSS, 29 bp upstream of gene TE101_12845.	CDP-diacylglycerol--serine O-phosphatidyltransferase	2.65472	6.35968	0.00364455	0.035723
TE101	nTSS-2944963	10	10	18	2	nTSS	-	2944963	nTSS, at position 2944962 on - strand, before gene TE101_12845, antistrand nearest gene is TE101_12850	nTSS	0.297524	4.24667	0.902709	0.979189
TE101	gTSS+2944978	19	10	202	36	gTSS	+	2944978	gTSS, 107 bp upstream of gene TE101_12850.	hypothetical protein	3.31935	6.90859	0.000251087	0.00549466
TE101	iTSS+2945128	0	9	11	7	iTSS	+	2945128	iTSS, 43 bp inside of gene TE101_12850.	hypothetical protein	1.92499	3.99179	0.274374	0.48333
TE101	iTSS+2945419	0	0	10	2	iTSS	+	2945419	iTSS, 334 bp inside of gene TE101_12850.	hypothetical protein	5.82457	3.09806	0.0146519	0.0544918
TE101	gTSS+2946164	9	28	96	12	gTSS	+	2946164	gTSS, 39 bp upstream of gene TE101_12855.	PEP-CTERM domain protein	1.9405	5.92824	0.0538834	0.143392
TE101	iTSS+2946752	0	0	22	1	iTSS	+	2946752	iTSS, 549 bp inside of gene TE101_12855.	PEP-CTERM domain protein	6.49934	3.62339	0.0126261	0.050639
TE101	aTSS-2946914	0	6	18	3	aTSS	-	2946914	aTSS, 711 bp downstream of forward gene TE101_12855	PEP-CTERM domain protein	2.30864	3.83892	0.176778	0.355189
TE101	gTSS-2953541	0	2	18	4	gTSS	-	2953541	gTSS, 84 bp upstream of gene TE101_12870.	lactate permease	3.82589	3.78993	0.0228593	0.0741404
TE101	gTSS+2953581	0	0	13	4	gTSS	+	2953581	gTSS, 34 bp upstream of gene TE101_12875.	LysR family transcriptional regulator	6.39709	3.49337	0.00628355	0.0374131
TE101	iTSS-2956841	0	0	11	1	iTSS	-	2956841	iTSS, 2181 bp inside of gene TE101_12890.	ATP-dependent chaperone ClpB	5.71269	3.03806	0.023265	0.0745935
TE101	aTSS+2960963	0	45	23	13	aTSS	+	2960963	aTSS, 64 bp downstream of reverse gene TE101_12900	23S rRNA pseudouridine(1911/1915/1917) synthase	0.645726	5.2049	0.660464	0.822478
TE101	gTSS-2961054	9	10	27	15	gTSS	-	2961054	gTSS, 27 bp upstream of gene TE101_12900.	23S rRNA pseudouridine(1911/1915/1917) synthase	1.8429	5.05471	0.101059	0.235561
TE101	iTSS+2961795	0	0	12	4	iTSS	+	2961795	iTSS, 581 bp inside of gene TE101_12905.	outer membrane protein assembly factor BamD	6.3313	3.44269	0.00564675	0.0374131
TE101	gTSS-2963465	1	44	55	12	gTSS	-	2963465	gTSS, 29 bp upstream of gene TE101_12915.	RNA polymerase subunit sigma	1.22441	5.5746	0.329682	0.543095
TE101	gTSS-2964152	16	93	15	6	gTSS	-	2964152	gTSS, 22 bp upstream of gene TE101_12920.	peptidase S16	-1.59604	5.60928	0.149598	0.312796
TE101	gTSS+2967472	2	48	10	6	gTSS	+	2967472	gTSS, 105 bp upstream of gene TE101_12945.	SAM-dependent methyltransferase	-0.684083	4.79321	0.663862	0.823978
TE101	iTSS-2969361	0	0	16	5	iTSS	-	2969361	iTSS, 488 bp inside of gene TE101_12950.	flagellar motor protein MotB	6.69977	3.72534	0.00546514	0.0374131
TE101	iTSS-2970227	0	0	16	18	iTSS	-	2970227	iTSS, 383 bp inside of gene TE101_12955.	flagellar motor protein PomA	7.80318	4.62273	0.000691151	0.010779
TE101	gTSS-2970653	174	775	217	112	gTSS	-	2970653	gTSS, 43 bp upstream of gene TE101_12955.	flagellar motor protein PomA	-0.676915	8.92846	0.362304	0.5755
TE101	nTSS-2970856	153	196	74	27	nTSS	-	2970856	nTSS, at position 2970855 on - strand, before gene TE101_12955, antistrand nearest gene is TE101_12960	nTSS	-1.19476	7.46536	0.101974	0.236714
TE101	gTSS+2970986	3	1	53	5	gTSS	+	2970986	gTSS, 35 bp upstream of gene TE101_12960.	exodeoxyribonuclease VII small subunit	3.94614	4.83463	0.00784479	0.0395574
TE101	iTSS-2976609	0	0	8	3	iTSS	-	2976609	iTSS, 237 bp inside of gene TE101_12990.	N utilization substance protein B	5.8269	3.09275	0.0135502	0.0523879
TE101	gTSS-2977356	22	48	63	5	gTSS	-	2977356	gTSS, 24 bp upstream of gene TE101_12995.	6,7-dimethyl-8-ribityllumazine synthase	0.266766	5.75739	0.819003	0.927189
TE101	gTSS-2982360	1	26	7	9	gTSS	-	2982360	gTSS, 55 bp upstream of gene TE101_13020.	serine hydroxymethyltransferase	0.435085	4.45874	0.787344	0.907482
TE101	gTSS-2983593	8	26	22	3	gTSS	-	2983593	gTSS, 105 bp upstream of gene TE101_13025.	UDP-3-O-(3-hydroxymyristoyl)glucosamine N-acyltransferase	0.015203	4.66201	1	1
TE101	gTSS+2983670	13	5	8	2	gTSS	+	2983670	gTSS, 113 bp upstream of gene TE101_13030.	energy-dependent translational throttle protein EttA	-0.460709	3.90907	0.813003	0.92551
TE101	gTSS-2987575	0	16	24	7	gTSS	-	2987575	gTSS, 31 bp upstream of gene TE101_13040.	DNA repair protein RadA	1.66966	4.52437	0.270102	0.477893
TE101	gTSS+2987585	12	21	17	3	gTSS	+	2987585	gTSS, 150 bp upstream of gene TE101_13045.	pilus assembly protein PilZ	-0.266217	4.56483	0.831323	0.933633
TE101	gTSS+2987698	5	49	53	29	gTSS	+	2987698	gTSS, 37 bp upstream of gene TE101_13045.	pilus assembly protein PilZ	1.50084	6.04275	0.145097	0.307087
TE101	gTSS+2991525	4	40	30	13	gTSS	+	2991525	gTSS, 9 bp upstream of gene TE101_13055.	hypothetical protein	0.786495	5.3076	0.504227	0.706356
TE101	iTSS-2994625	10	16	7	0	iTSS	-	2994625	iTSS, 377 bp inside of gene TE101_13070.	GTPase Era	-1.58257	3.92923	0.305201	0.519188
TE101	gTSS-2996795	0	0	10	2	gTSS	-	2996795	gTSS, 185 bp upstream of gene TE101_13080.	S26 family signal peptidase	5.82457	3.09806	0.0146519	0.0544918
TE101	iTSS-2999464	0	0	31	14	iTSS	-	2999464	iTSS, 930 bp inside of gene TE101_13095.	sigma-E factor regulatory protein RseB	7.90442	4.74196	0.000264158	0.00561709
TE101	aTSS+3000074	2	9	0	2	aTSS	+	3000074	aTSS, 320 bp downstream of reverse gene TE101_13095	sigma-E factor regulatory protein RseB	-1.24941	3.10136	0.618705	0.798718
TE101	gTSS-3000419	28	6	6	11	gTSS	-	3000419	gTSS, 25 bp upstream of gene TE101_13095.	sigma-E factor regulatory protein RseB	-0.094185	4.84787	1	1
TE101	gTSS-3001127	33	147	114	32	gTSS	-	3001127	gTSS, 27 bp upstream of gene TE101_13100.	transcriptional regulator	0.342417	7.03687	0.676013	0.833552
TE101	gTSS-3001825	103	213	101	27	gTSS	-	3001825	gTSS, 47 bp upstream of gene TE101_13105.	RNA polymerase sigma factor RpoE	-0.745794	7.41296	0.310458	0.524566
TE101	gTSS-3001963	20	62	51	13	gTSS	-	3001963	gTSS, 185 bp upstream of gene TE101_13105.	RNA polymerase sigma factor RpoE	0.228078	5.91856	0.821627	0.928089
TE101	nTSS+3003903	18	12	34	3	nTSS	+	3003903	nTSS, at position 3003902 on + strand, before gene TE101_13130, antistrand nearest gene is TE101_13115	nTSS	0.500142	4.88639	0.70748	0.849127
TE101	gTSS-3005653	0	33	35	10	gTSS	-	3005653	gTSS, 25 bp upstream of gene TE101_13125.	succinate dehydrogenase assembly factor 2 family protein	1.18367	5.12495	0.404357	0.615408
TE101	gTSS-3005760	0	4	14	8	gTSS	-	3005760	gTSS, 132 bp upstream of gene TE101_13125.	succinate dehydrogenase assembly factor 2 family protein	3.24349	4.02442	0.042875	0.120499
TE101	iTSS+3006679	0	14	4	2	iTSS	+	3006679	iTSS, 864 bp inside of gene TE101_13130.	glycine cleavage system protein T	-0.339168	3.44124	1	1
TE101	gTSS+3006804	38	110	29	12	gTSS	+	3006804	gTSS, 117 bp upstream of gene TE101_13135.	peptidylprolyl isomerase	-1.12529	6.19917	0.21136	0.40823
TE101	gTSS-3007882	27	17	0	0	gTSS	-	3007882	gTSS, 53 bp upstream of gene TE101_13140.	transcriptional regulator	-7.29736	4.32771	0.00262726	0.028887
TE101	nTSS-3008913	116	164	113	25	nTSS	-	3008913	nTSS, at position 3008912 on - strand, before gene TE101_13145, antistrand nearest gene is TE101_13150	nTSS	-0.561715	7.35582	0.444687	0.651232
TE101	gTSS+3008933	16	21	9	4	gTSS	+	3008933	gTSS, 149 bp upstream of gene TE101_13150.	pilus assembly protein	-0.852512	4.54201	0.541344	0.74031
TE101	nTSS-3019572	9	22	76	14	nTSS	-	3019572	nTSS, at position 3019571 on - strand, before gene TE101_13200, antistrand nearest gene is TE101_13175	nTSS	1.99482	5.74946	0.0466478	0.128702
TE101	iTSS-3023142	0	0	10	1	iTSS	-	3023142	iTSS, 1322 bp inside of gene TE101_13220.	isoleucine--tRNA ligase	5.60859	2.96963	0.0282892	0.086284
TE101	nTSS-3024715	15	28	22	6	nTSS	-	3024715	nTSS, at position 3024714 on - strand, before gene TE101_13220, antistrand nearest gene is TE101_13235	nTSS	-0.062243	4.97529	0.965983	1
TE101	nTSS+3027529	379	547	294	76	nTSS	+	3027529	nTSS, at position 3027528 on + strand, before gene TE101_13235, antistrand nearest gene is TE101_13230	nTSS	-0.824137	8.95983	0.213456	0.41087
TE101	gTSS+3027745	33	55	293	59	gTSS	+	3027745	gTSS, 41 bp upstream of gene TE101_13235.	30S ribosomal protein S20	2.4401	7.59699	0.0015134	0.0188464
TE101	gTSS+3032231	0	5	9	3	gTSS	+	3032231	gTSS, 45 bp upstream of gene TE101_13260.	LysR family transcriptional regulator	1.90829	3.40505	0.204525	0.398789
TE101	iTSS+3033797	5	16	2	2	iTSS	+	3033797	iTSS, 512 bp inside of gene TE101_13265.	UDP-2,3-diacylglucosamine hydrolase	-1.46325	3.68669	0.404248	0.615408
TE101	gTSS-3039790	293	206	140	42	gTSS	-	3039790	gTSS, 75 bp upstream of gene TE101_13280.	peptidylprolyl isomerase	-0.997714	8.10646	0.163901	0.336127
TE101	gTSS-3040354	2338	2756	1069	301	gTSS	-	3040354	gTSS, 53 bp upstream of gene TE101_13285.	DNA-binding protein HU	-1.39755	11.2563	0.0277946	0.0860562
TE101	gTSS-3040462	44	18	2	6	gTSS	-	3040462	gTSS, 161 bp upstream of gene TE101_13285.	DNA-binding protein HU	-1.94926	5.0624	0.1825	0.364354
TE101	gTSS-3043002	0	0	23	4	gTSS	-	3043002	gTSS, 27 bp upstream of gene TE101_13290.	endopeptidase La	6.90873	3.91412	0.00565332	0.0374131
TE101	gTSS-3043102	1	2	6	4	gTSS	-	3043102	gTSS, 127 bp upstream of gene TE101_13290.	endopeptidase La	2.38928	3.26904	0.111159	0.252572
TE101	iTSS-3043796	0	0	8	3	iTSS	-	3043796	iTSS, 795 bp inside of gene TE101_13295.	ATP-dependent protease ATP-binding subunit ClpX	5.8269	3.09275	0.0135502	0.0523879
TE101	gTSS-3044654	185	249	145	20	gTSS	-	3044654	gTSS, 63 bp upstream of gene TE101_13295.	ATP-dependent protease ATP-binding subunit ClpX	-1.05649	7.8057	0.153934	0.320375
TE101	iTSS-3045551	4	17	3	4	iTSS	-	3045551	iTSS, 1147 bp inside of gene TE101_13305.	trigger factor	-0.519556	3.88042	0.81673	0.926323
TE101	iTSS-3045927	43	29	11	0	iTSS	-	3045927	iTSS, 771 bp inside of gene TE101_13305.	trigger factor	-2.53237	5.09823	0.0527264	0.141165
TE101	iTSS-3046388	0	1	25	23	iTSS	-	3046388	iTSS, 310 bp inside of gene TE101_13305.	trigger factor	6.16876	5.04707	0.000101509	0.00279027
TE101	gTSS-3046879	22	107	147	39	gTSS	-	3046879	gTSS, 181 bp upstream of gene TE101_13305.	trigger factor	1.15793	7.05899	0.162866	0.334946
TE101	gTSS+3048358	6	1	0	4	gTSS	+	3048358	gTSS, 42 bp upstream of gene TE101_13350.	bifunctional methylenetetrahydrofolate dehydrogenase/methenyltetrahydrofolate cyclohydrolase	0.319054	3.196	0.902241	0.979189
TE101	iTSS+3052518	114	91	41	16	iTSS	+	3052518	iTSS, 1440 bp inside of gene TE101_13365.	proline--tRNA ligase	-1.28949	6.74891	0.112463	0.254765
TE101	gTSS-3055800	21	29	13	1	gTSS	-	3055800	gTSS, 87 bp upstream of gene TE101_13380.	histone deacetylase	-1.49361	4.73923	0.232755	0.435377
TE101	iTSS-3059557	0	0	5	5	iTSS	-	3059557	iTSS, 1218 bp inside of gene TE101_13395.	IMP dehydrogenase	5.94448	3.14968	0.0144284	0.0544918
TE101	gTSS-3060807	5	12	13	21	gTSS	-	3060807	gTSS, 32 bp upstream of gene TE101_13395.	IMP dehydrogenase	2.11312	5.01645	0.0928193	0.221391
TE101	gTSS+3060851	9	2	8	2	gTSS	+	3060851	gTSS, 25 bp upstream of gene TE101_13400.	exodeoxyribonuclease VII large subunit	0.212011	3.62697	0.918317	0.98742
TE101	gTSS+3062069	2	15	7	8	gTSS	+	3062069	gTSS, 175 bp upstream of gene TE101_13405.	hypothetical protein	0.907426	4.17431	0.542873	0.74031
TE101	gTSS+3062212	0	20	31	13	gTSS	+	3062212	gTSS, 32 bp upstream of gene TE101_13405.	hypothetical protein	1.97115	5.00594	0.16736	0.341385
TE101	iTSS-3064088	0	0	8	4	iTSS	-	3064088	iTSS, 1294 bp inside of gene TE101_13415.	ribosome biogenesis GTPase Der	6.02127	3.21709	0.00913088	0.0408597
TE101	gTSS-3065506	18	13	10	4	gTSS	-	3065506	gTSS, 124 bp upstream of gene TE101_13415.	ribosome biogenesis GTPase Der	-0.588786	4.46212	0.697684	0.845019
TE101	iTSS-3069954	0	0	6	4	iTSS	-	3069954	iTSS, 140 bp inside of gene TE101_13435.	4-hydroxy-3-methylbut-2-en-1-yl diphosphate synthase	5.83052	3.08719	0.0150366	0.0546614
TE101	iTSS-3071672	0	0	3	7	iTSS	-	3071672	iTSS, 665 bp inside of gene TE101_13445.	type IV pilus biogenesis/stability protein PilW	6.17821	3.2729	0.0141243	0.0539598
TE101	gTSS-3072366	0	8	20	13	gTSS	-	3072366	gTSS, 29 bp upstream of gene TE101_13445.	type IV pilus biogenesis/stability protein PilW	2.9552	4.59968	0.0488586	0.132684
TE101	iTSS-3073076	0	3	17	1	iTSS	-	3073076	iTSS, 404 bp inside of gene TE101_13450.	bifunctional tRNA (adenosine(37)-C2)-methyltransferase TrmG/ribosomal RNA large subunit methyltransferase RlmN	2.84292	3.51432	0.106254	0.244088
TE101	gTSS-3073604	3	21	39	9	gTSS	-	3073604	gTSS, 124 bp upstream of gene TE101_13450.	bifunctional tRNA (adenosine(37)-C2)-methyltransferase TrmG/ribosomal RNA large subunit methyltransferase RlmN	1.5955	5.04751	0.18676	0.370097
TE101	gTSS-3074465	28	93	587	96	gTSS	-	3074465	gTSS, 44 bp upstream of gene TE101_13455.	nucleoside-diphosphate kinase	2.95428	8.41913	0.000207723	0.00472938
TE101	iTSS-3076654	0	0	10	5	iTSS	-	3076654	iTSS, 676 bp inside of gene TE101_13475.	cysteine sulfinate desulfinase	6.34741	3.44413	0.00590921	0.0374131
TE101	iTSS-3080259	0	0	23	5	iTSS	-	3080259	iTSS, 522 bp inside of gene TE101_13490.	Fe-S cluster assembly protein SufB	7.01156	3.99066	0.00485004	0.0374131
TE101	gTSS-3080963	0	0	153	97	gTSS	-	3080963	gTSS, 182 bp upstream of gene TE101_13490.	Fe-S cluster assembly protein SufB	10.4971	7.23434	1.05141e-11	3.94979e-09	IscR_Beta_Gamma
TE101	nTSS-3081082	0	0	25	25	nTSS	-	3081082	nTSS, at position 3081081 on - strand, before gene TE101_13490, antistrand nearest gene is TE101_13525	nTSS	8.32462	5.1132	8.3034e-05	0.00243063
TE101	gTSS-3082871	8	54	328	139	gTSS	-	3082871	gTSS, 25 bp upstream of gene TE101_13500.	Fe-S cluster assembly transcriptional regulator IscR	3.70192	8.09286	1.93105e-05	0.00072543	IscR_Beta_Gamma
TE101	gTSS-3084037	0	11	4	2	gTSS	-	3084037	gTSS, 22 bp upstream of gene TE101_13505.	alpha/beta hydrolase	-0.0180941	3.30675	1	1
TE101	iTSS-3084393	12	5	0	0	iTSS	-	3084393	iTSS, 1126 bp inside of gene TE101_13510.	FAD-containing monooxygenase EthA	-5.96681	3.33301	0.0150598	0.0546614
TE101	gTSS+3087462	47	65	16	19	gTSS	+	3087462	gTSS, 76 bp upstream of gene TE101_13525.	inositol monophosphatase	-0.705541	6.03948	0.495022	0.698235
TE101	iTSS-3088788	0	4	6	7	iTSS	-	3088788	iTSS, 1044 bp inside of gene TE101_13530.	3,4-dihydroxy-2-butanone 4-phosphate synthase	2.69089	3.61956	0.0784402	0.194077
TE101	iTSS-3094353	0	0	12	4	iTSS	-	3094353	iTSS, 883 bp inside of gene TE101_13555.	tRNA guanosine(34) transglycosylase Tgt	6.3313	3.44269	0.00564675	0.0374131
TE101	iTSS-3095103	0	0	7	5	iTSS	-	3095103	iTSS, 133 bp inside of gene TE101_13555.	tRNA guanosine(34) transglycosylase Tgt	6.11951	3.27593	0.00854976	0.040457
TE101	gTSS-3095290	0	2	15	12	gTSS	-	3095290	gTSS, 54 bp upstream of gene TE101_13555.	tRNA guanosine(34) transglycosylase Tgt	4.5103	4.28402	0.00896667	0.0408597
TE101	gTSS-3097245	3	20	1	9	gTSS	-	3097245	gTSS, 79 bp upstream of gene TE101_13565.	hypothetical protein	0.285001	4.22341	0.883423	0.968734
TE101	gTSS+3097281	288	199	173	138	gTSS	+	3097281	gTSS, 154 bp upstream of gene TE101_13570.	cytoplasmic protein	0.143422	8.5569	0.84416	0.944102
TE101	gTSS+3103250	0	14	34	8	gTSS	+	3103250	gTSS, 25 bp upstream of gene TE101_13610.	MFS transporter	2.22388	4.75172	0.129547	0.283495
TE101	iTSS+3103380	0	0	20	6	iTSS	+	3103380	iTSS, 105 bp inside of gene TE101_13610.	MFS transporter	6.99185	3.9623	0.00486058	0.0374131
TE101	iTSS+3108446	140	49	100	19	iTSS	+	3108446	iTSS, 397 bp inside of gene TE101_13625.	hydrolase	-0.407281	7.01973	0.635494	0.809588
TE101	gTSS-3112063	13	33	8	10	gTSS	-	3112063	gTSS, 120 bp upstream of gene TE101_13635.	alkaline phosphatase	-0.310516	4.93436	0.871416	0.961415
TE101	iTSS-3112533	12	0	9	4	iTSS	-	3112533	iTSS, 603 bp inside of gene TE101_13640.	chemotaxis protein CheW	0.521484	3.90641	0.794989	0.912375
TE101	gTSS-3113220	4	26	29	2	gTSS	-	3113220	gTSS, 84 bp upstream of gene TE101_13640.	chemotaxis protein CheW	0.438788	4.66184	0.781176	0.904717
TE101	gTSS+3113498	105	431	128	237	gTSS	+	3113498	gTSS, 76 bp upstream of gene TE101_13645.	isocitrate lyase	0.713966	8.8108	0.39465	0.608025
TE101	aTSS-3113546	63	156	86	21	aTSS	-	3113546	aTSS, 28 bp upstream of forward gene TE101_13645	isocitrate lyase	-0.480151	6.97798	0.538393	0.73861
TE101	gTSS+3115418	187	267	154	124	gTSS	+	3115418	gTSS, 34 bp upstream of gene TE101_13650.	LysR family transcriptional regulator	0.174939	8.38375	0.801347	0.915942
TE101	gTSS+3119012	191	102	121	11	gTSS	+	3119012	gTSS, 75 bp upstream of gene TE101_13660.	phospholipase	-0.998887	7.3771	0.238648	0.442
TE101	gTSS-3121084	0	0	6	5	gTSS	-	3121084	gTSS, 63 bp upstream of gene TE101_13665.	capsular biosynthesis protein CpsI	6.03474	3.21441	0.0109812	0.0460134
TE101	iTSS-3123500	35	10	15	0	iTSS	-	3123500	iTSS, 427 bp inside of gene TE101_13685.	hypothetical protein	-1.56265	4.73723	0.275117	0.48333
TE101	gTSS+3124135	6	31	40	10	gTSS	+	3124135	gTSS, 30 bp upstream of gene TE101_13690.	FAD-binding oxidoreductase	1.04568	5.27181	0.349517	0.563358
TE101	aTSS-3124141	154	114	88	35	aTSS	-	3124141	aTSS, 24 bp upstream of forward gene TE101_13690	FAD-binding oxidoreductase	-0.569876	7.37298	0.451837	0.657275
TE101	aTSS+3126533	0	0	9	2	aTSS	+	3126533	aTSS, 51 bp downstream of reverse gene TE101_13695	serine protease	5.7234	3.03132	0.0180865	0.0620503
TE101	gTSS-3126623	0	7	16	3	gTSS	-	3126623	gTSS, 39 bp upstream of gene TE101_13695.	serine protease	1.98882	3.79514	0.20782	0.403467
TE101	gTSS+3127423	0	1	7	5	gTSS	+	3127423	gTSS, 32 bp upstream of gene TE101_13705.	GNAT family N-acetyltransferase	4.04823	3.32656	0.00899267	0.0408597
TE101	iTSS+3127639	0	0	9	3	iTSS	+	3127639	iTSS, 184 bp inside of gene TE101_13705.	GNAT family N-acetyltransferase	5.92423	3.15777	0.0108296	0.0459697
TE101	gTSS-3129455	18	22	1	0	gTSS	-	3129455	gTSS, 35 bp upstream of gene TE101_13710.	hypothetical protein	-4.58607	4.18778	0.0121289	0.0490706
TE101	iTSS-3131576	18	0	2	2	iTSS	-	3131576	iTSS, 699 bp inside of gene TE101_13715.	hypothetical protein	-1.53226	3.73662	0.453591	0.658334
TE101	gTSS-3135271	0	6	7	4	gTSS	-	3135271	gTSS, 41 bp upstream of gene TE101_13730.	sugar transferase	1.6936	3.45057	0.276829	0.483922
TE101	gTSS+3135361	44	89	44	19	gTSS	+	3135361	gTSS, 58 bp upstream of gene TE101_13735.	hypothetical protein	-0.377884	6.3513	0.669243	0.829287
TE101	iTSS+3141616	0	4	5	1	iTSS	+	3141616	iTSS, 577 bp inside of gene TE101_13755.	GNAT family N-acetyltransferase	1.13882	2.85861	0.653578	0.817516
TE101	iTSS+3151099	0	13	2	4	iTSS	+	3151099	iTSS, 796 bp inside of gene TE101_13795.	O-antigen polymerase	0.134964	3.50096	0.923048	0.987513
TE101	iTSS-3156912	44	32	1	2	iTSS	-	3156912	iTSS, 873 bp inside of gene TE101_13820.	hypothetical protein	-3.78855	5.07696	0.0127184	0.0509188
TE101	aTSS+3159973	0	13	14	8	aTSS	+	3159973	aTSS, 342 bp downstream of reverse gene TE101_13830	exosortase	1.67892	4.2624	0.294259	0.506614
TE101	gTSS-3162768	16	1	19	11	gTSS	-	3162768	gTSS, 109 bp upstream of gene TE101_13840.	sugar transferase	1.33607	4.74788	0.36316	0.576347
TE101	gTSS+3162787	69	99	56	9	gTSS	+	3162787	gTSS, 61 bp upstream of gene TE101_13845.	sugar ABC transporter substrate-binding protein	-0.971793	6.4899	0.24102	0.44384
TE101	gTSS+3165056	0	0	27	8	gTSS	+	3165056	gTSS, 24 bp upstream of gene TE101_13855.	exopolysaccharide biosynthesis protein	7.41276	4.31804	0.00189609	0.0228545
TE101	iTSS+3166499	15	10	7	6	iTSS	+	3166499	iTSS, 500 bp inside of gene TE101_13860.	hypothetical protein	-0.17093	4.35136	0.954299	1
TE101	gTSS-3168965	15	22	11	0	gTSS	-	3168965	gTSS, 86 bp upstream of gene TE101_13865.	general secretion pathway protein GspA	-1.51304	4.36208	0.306647	0.520471
TE101	gTSS+3169088	17	25	39	16	gTSS	+	3169088	gTSS, 30 bp upstream of gene TE101_13870.	hypothetical protein	1.02991	5.54152	0.294673	0.506631
TE101	iTSS-3170048	16	8	0	0	iTSS	-	3170048	iTSS, 368 bp inside of gene TE101_13875.	hypothetical protein	-6.44906	3.66795	0.00941107	0.0415119
TE101	aTSS-3170722	52	131	104	22	aTSS	-	3170722	aTSS, 9 bp upstream of forward gene TE101_13880	bifunctional glutamine synthetase adenylyltransferase/deadenyltransferase	-0.0248671	6.92429	0.977347	1
TE101	gTSS-3174362	90	167	73	26	gTSS	-	3174362	gTSS, 70 bp upstream of gene TE101_13885.	hypothetical protein	-0.744668	7.13655	0.325654	0.539895
TE101	iTSS-3176152	14	28	7	0	iTSS	-	3176152	iTSS, 332 bp inside of gene TE101_13900.	hypothetical protein	-2.23509	4.36	0.138786	0.297361
TE101	gTSS-3176510	3	28	12	12	gTSS	-	3176510	gTSS, 26 bp upstream of gene TE101_13900.	hypothetical protein	0.711895	4.8066	0.596866	0.782627
TE101	gTSS+3176860	707	913	4985	1466	gTSS	+	3176860	gTSS, 34 bp upstream of gene TE101_13905.	acyl-CoA dehydrogenase	2.51533	11.8743	0.000119681	0.00316904
TE101	iTSS+3177230	0	3	22	28	iTSS	+	3177230	iTSS, 336 bp inside of gene TE101_13905.	acyl-CoA dehydrogenase	5.04162	5.21916	0.000964754	0.0135772
TE101	iTSS+3177466	0	12	29	11	iTSS	+	3177466	iTSS, 572 bp inside of gene TE101_13905.	acyl-CoA dehydrogenase	2.50474	4.76101	0.0907382	0.217856
TE101	iTSS+3177566	0	0	57	98	iTSS	+	3177566	iTSS, 672 bp inside of gene TE101_13905.	acyl-CoA dehydrogenase	10.1329	6.8698	6e-09	7.49885e-07
TE101	iTSS+3178083	0	0	19	10	iTSS	+	3178083	iTSS, 1189 bp inside of gene TE101_13905.	acyl-CoA dehydrogenase	7.32252	4.21874	0.00260129	0.0287417
TE101	iTSS+3178259	0	1	26	15	iTSS	+	3178259	iTSS, 1365 bp inside of gene TE101_13905.	acyl-CoA dehydrogenase	5.78464	4.70504	0.000336237	0.00687882
TE101	gTSS-3182679	0	3	2	49	gTSS	-	3182679	gTSS, 92 bp upstream of gene TE101_13915.	TonB-dependent receptor	5.53531	5.63794	0.00260118	0.0287417
TE101	gTSS+3185969	3	12	34	59	gTSS	+	3185969	gTSS, 50 bp upstream of gene TE101_13930.	TonB-dependent receptor	3.80935	6.23944	0.000613349	0.00995233
TE101	gTSS-3191694	17	18	3	9	gTSS	-	3191694	gTSS, 78 bp upstream of gene TE101_13940.	LacI family transcriptional regulator	-0.398179	4.63829	0.8574	0.952479
TE101	gTSS-3197466	0	6	3	9	gTSS	-	3197466	gTSS, 28 bp upstream of gene TE101_13965.	alpha-glucosidase	2.31109	3.75053	0.212191	0.408899
TE101	gTSS-3199384	15	2	18	12	gTSS	-	3199384	gTSS, 27 bp upstream of gene TE101_13975.	rRNA methyltransferase	1.40763	4.76915	0.313443	0.526628
TE101	aTSS-3202582	10	21	17	6	aTSS	-	3202582	aTSS, 80 bp downstream of forward gene TE101_13995	hypothetical protein	0.205844	4.66617	0.919214	0.98742
TE101	gTSS-3204439	5	14	11	0	gTSS	-	3204439	gTSS, 27 bp upstream of gene TE101_14010.	hypothetical protein	-0.503067	3.80652	0.745836	0.876485
TE101	gTSS+3204507	6	1	5	0	gTSS	+	3204507	gTSS, 93 bp upstream of gene TE101_14015.	hypothetical protein	-0.309891	3.0207	0.855061	0.951074
TE101	gTSS-3212718	6	8	7	1	gTSS	-	3212718	gTSS, 91 bp upstream of gene TE101_14040.	23S rRNA (adenine(1618)-N(6))-methyltransferase	-0.35973	3.56629	0.810829	0.924104
TE101	gTSS-3213166	0	14	21	7	gTSS	-	3213166	gTSS, 56 bp upstream of gene TE101_14045.	redox-sensitive transcriptional activator SoxR	1.74888	4.41115	0.278487	0.486166
TE101	iTSS-3215601	0	2	8	4	iTSS	-	3215601	iTSS, 169 bp inside of gene TE101_14060.	DUF3718 domain-containing protein	3.1534	3.31918	0.0377067	0.108545
TE101	iTSS-3219967	5	13	3	1	iTSS	-	3219967	iTSS, 240 bp inside of gene TE101_14075.	PaaX family transcriptional regulator	-1.47728	3.52729	0.363349	0.576347
TE101	iTSS+3222139	12.5	1	3	3.5	iTSS	+	3222139	iTSS, 1682 bp inside of gene TE101_14080.	DNA alkylation response protein	-0.451319	3.61155	0.859029	0.953349
TE101	gTSS+3225031	0	21	56	18	gTSS	+	3225031	gTSS, 59 bp upstream of gene TE101_14100.	hypothetical protein	2.56031	5.52824	0.0465881	0.128702
TE101	gTSS+3225893	1	5	30	4	gTSS	+	3225893	gTSS, 26 bp upstream of gene TE101_14105.	adenylate cyclase	2.8778	4.29858	0.0643097	0.164544
TE101	gTSS+3228024	2	6	26	31	gTSS	+	3228024	gTSS, 52 bp upstream of gene TE101_14110.	CopY family transcriptional repressor	3.84021	5.44065	0.00205402	0.0242396
TE101	gTSS-3240749	4	22	30	4	gTSS	-	3240749	gTSS, 54 bp upstream of gene TE101_14155.	dienelactone hydrolase	0.858808	4.70954	0.542855	0.74031
TE101	iTSS-3258716	0	0	7	6	iTSS	-	3258716	iTSS, 279 bp inside of gene TE101_14215.	peroxidase	6.296	3.39116	0.00784478	0.0395574
TE101	nTSS-3259289	82	145	75	27	nTSS	-	3259289	nTSS, at position 3259288 on - strand, before gene TE101_14215, antistrand nearest gene is TE101_14235	nTSS	-0.525353	7.05074	0.493322	0.696709
TE101	iTSS-3259672	13	3	6	0	iTSS	-	3259672	iTSS, 604 bp inside of gene TE101_14220.	short-chain dehydrogenase	-1.27837	3.59486	0.418852	0.627721
TE101	gTSS-3268750	0	17	1	2	gTSS	-	3268750	gTSS, 83 bp upstream of gene TE101_14260.	AraC family transcriptional regulator	-1.27817	3.42018	0.587302	0.775903
TE101	gTSS-3270750	7	4	7	11	gTSS	-	3270750	gTSS, 67 bp upstream of gene TE101_14270.	hypothetical protein	1.65136	4.26992	0.292135	0.50342
TE101	gTSS-3285694	11	0	23	2	gTSS	-	3285694	gTSS, 37 bp upstream of gene TE101_14340.	hypothetical protein	1.19484	4.18081	0.517415	0.720354
TE101	nTSS-3285871	9	1	0	0	nTSS	-	3285871	nTSS, at position 3285870 on - strand, before gene TE101_14340, antistrand nearest gene is TE101_14345	nTSS	-5.28301	2.90759	0.0576176	0.150661
TE101	gTSS+3285959	3	6	18	5	gTSS	+	3285959	gTSS, 31 bp upstream of gene TE101_14345.	hypothetical protein	1.8783	4.10709	0.178485	0.357923
TE101	gTSS-3295032	0	3	12	6	gTSS	-	3295032	gTSS, 37 bp upstream of gene TE101_14385.	NADH oxidase	3.2662	3.75375	0.0527955	0.141165
TE101	nTSS-3295229	40	47	21	1	nTSS	-	3295229	nTSS, at position 3295228 on - strand, before gene TE101_14385, antistrand nearest gene is TE101_14390	nTSS	-1.73089	5.41899	0.122393	0.272064
TE101	gTSS+3299073	34	4	1	1	gTSS	+	3299073	gTSS, 103 bp upstream of gene TE101_14405.	methylase	-3.57986	4.33755	0.0590679	0.153918
TE101	gTSS+3299143	98	61	23	9	gTSS	+	3299143	gTSS, 33 bp upstream of gene TE101_14405.	methylase	-1.7822	6.30533	0.0496344	0.134466
TE101	gTSS+3302845	5.6	4.6	10.2	2.8	gTSS	+	3302845	gTSS, 20 bp upstream of gene TE101_14420.	hypothetical protein	0.817137	3.5888	0.634069	0.809162
TE101	aTSS+3305408	13	17	10	5	aTSS	+	3305408	aTSS, 110 bp downstream of reverse gene TE101_14435	hypothetical protein	-0.313087	4.45974	0.866548	0.958786
TE101	gTSS-3309449	11	36	18	18	gTSS	-	3309449	gTSS, 42 bp upstream of gene TE101_14450.	histidine kinase	0.632995	5.37695	0.56978	0.762639
TE101	gTSS-3311053	0	2	8	4	gTSS	-	3311053	gTSS, 92 bp upstream of gene TE101_14455.	glucose dehydrogenase	3.1534	3.31918	0.0377067	0.108545
TE101	gTSS+3311485	21	60	39	2	gTSS	+	3311485	gTSS, 132 bp upstream of gene TE101_14460.	hypothetical protein	-0.672278	5.52433	0.53376	0.736288
TE101	nTSS-3317177	122	460	295	68	nTSS	-	3317177	nTSS, at position 3317176 on - strand, before gene TE101_14455, antistrand nearest gene is TE101_14475	nTSS	-0.108495	8.48536	0.883637	0.968734
TE101	gTSS-3319047	223	714	328	72	gTSS	-	3319047	gTSS, 180 bp upstream of gene TE101_14480.	RNA-dependent DNA polymerase	-0.684517	8.936	0.334302	0.548738
TE101	iTSS-3319634	0	0	8	4	iTSS	-	3319634	iTSS, 953 bp inside of gene TE101_14485.	hypothetical protein	6.02127	3.21709	0.00913088	0.0408597
TE101	gTSS-3320772	22	80	40	0	gTSS	-	3320772	gTSS, 185 bp upstream of gene TE101_14485.	hypothetical protein	-1.12482	5.66917	0.358446	0.571788
TE101	iTSS+3321524	5	3	4	2	iTSS	+	3321524	iTSS, 49 bp inside of gene TE101_14495.	peptide synthetase	0.170596	3.23734	1	1
TE101	gTSS+3323600	11	4	9	0	gTSS	+	3323600	gTSS, 130 bp upstream of gene TE101_14505.	hypothetical protein	-0.635663	3.6621	0.640725	0.811524
TE101	gTSS+3323646	0	0	17	7	gTSS	+	3323646	gTSS, 84 bp upstream of gene TE101_14505.	hypothetical protein	6.97103	3.9327	0.004698	0.0374131
TE101	gTSS+3323654	247	1222	397	174	gTSS	+	3323654	gTSS, 76 bp upstream of gene TE101_14505.	hypothetical protein	-0.559341	9.59161	0.445501	0.651232
TE101	iTSS+3324285	0	0	5	8	iTSS	+	3324285	iTSS, 233 bp inside of gene TE101_14510.	hypothetical protein	6.48592	3.50243	0.00881799	0.0408441
TE101	iTSS-3330751	0	0	20	9	iTSS	-	3330751	iTSS, 762 bp inside of gene TE101_14530.	glycine cleavage system protein T	7.27144	4.18091	0.00307182	0.0322296
TE101	gTSS-3331549	24	75	71	27	gTSS	-	3331549	gTSS, 36 bp upstream of gene TE101_14530.	glycine cleavage system protein T	0.688705	6.43089	0.40967	0.619573
TE101	gTSS-3341860	26	12	9	4	gTSS	-	3341860	gTSS, 109 bp upstream of gene TE101_14560.	TonB-dependent receptor	-1.00585	4.62988	0.451986	0.657275
TE101	gTSS-3346480	0	0	21	5	gTSS	-	3346480	gTSS, 31 bp upstream of gene TE101_14580.	exopolyphosphatase	6.92991	3.92022	0.00524323	0.0374131
TE101	aTSS+3347929	15	8	5	1	aTSS	+	3347929	aTSS, 5 bp downstream of reverse gene TE101_14590	multidrug transporter	-1.52304	3.89795	0.295336	0.507384
TE101	iTSS-3354204	0	0	5	7	iTSS	-	3354204	iTSS, 688 bp inside of gene TE101_14610.	Xaa-Pro aminopeptidase	6.32323	3.39182	0.0104169	0.0446383
TE101	gTSS-3355643	20	29	31	13	gTSS	-	3355643	gTSS, 109 bp upstream of gene TE101_14615.	hypothetical protein	0.492757	5.44004	0.647938	0.814985
TE101	nTSS+3355881	60	43	47	10	nTSS	+	3355881	nTSS, at position 3355880 on + strand, before gene TE101_14620, antistrand nearest gene is TE101_14615	nTSS	-0.477276	6.07392	0.597357	0.782816
TE101	nTSS+3355995	4	18	19	5	nTSS	+	3355995	nTSS, 134 bp upstream of gene TE101_14620.	6S RNA	0.740611	4.44572	0.579216	0.768783
TE101	nTSS+3356102	16	16	1	4	nTSS	+	3356102	nTSS, 27 bp upstream of gene TE101_14620.	6S RNA	-1.54902	4.23345	0.409483	0.619573	EXPREG_00000870 (RutR)
TE101	iTSS+3356911	0	0	30	5	iTSS	+	3356911	iTSS, 578 bp inside of gene TE101_14625.	ribokinase	7.26483	4.21115	0.00335894	0.0339509
TE101	gTSS+3357178	0	0	13	11	gTSS	+	3357178	gTSS, 74 bp upstream of gene TE101_14630.	nucleoside hydrolase	7.20718	4.09988	0.00439301	0.0374131
TE101	gTSS+3358204	2	12	9	6	gTSS	+	3358204	gTSS, 56 bp upstream of gene TE101_14635.	hybrid sensor histidine kinase/response regulator	0.993911	4.01438	0.535845	0.737135
TE101	aTSS-3358713	9	12	2	0	aTSS	-	3358713	aTSS, 453 bp downstream of forward gene TE101_14635	hybrid sensor histidine kinase/response regulator	-2.81811	3.55681	0.0750878	0.187221
TE101	gTSS+3360001	1	2	29	12	gTSS	+	3360001	gTSS, 128 bp upstream of gene TE101_14645.	5-formyltetrahydrofolate cyclo-ligase	4.30486	4.6603	0.00358079	0.0353996
TE101	gTSS+3360876	5	47	88	35	gTSS	+	3360876	gTSS, 24 bp upstream of gene TE101_14650.	ribose 5-phosphate isomerase A	2.02725	6.38551	0.0378318	0.108767
TE101	iTSS-3363560	31	2	0	1	iTSS	-	3363560	iTSS, 458 bp inside of gene TE101_14660.	hypothetical protein	-4.05516	4.16705	0.0724237	0.181785
TE101	gTSS-3364147	7	50	36	11	gTSS	-	3364147	gTSS, 129 bp upstream of gene TE101_14660.	hypothetical protein	0.42053	5.46751	0.726032	0.859946
TE101	iTSS-3365251	77	103	81	33	iTSS	-	3365251	iTSS, 742 bp inside of gene TE101_14670.	HDOD domain-containing protein	-0.0253635	6.97733	0.98861	1
TE101	iTSS-3365429	0	8	19	5	iTSS	-	3365429	iTSS, 564 bp inside of gene TE101_14670.	HDOD domain-containing protein	2.22449	4.08308	0.179841	0.360322
TE101	gTSS-3366413	163	114	42	24	gTSS	-	3366413	gTSS, 89 bp upstream of gene TE101_14675.	Fe-S protein EB3	-1.40668	7.15686	0.0794201	0.196071
TE101	gTSS-3366534	289	205	150	50	gTSS	-	3366534	gTSS, 210 bp upstream of gene TE101_14675.	Fe-S protein EB3	-0.813577	8.15449	0.254106	0.460414
TE101	gTSS-3367333	0	27	97	154	gTSS	-	3367333	gTSS, 27 bp upstream of gene TE101_14680.	hypothetical protein	4.50349	7.60125	0.000160797	0.00393952
TE101	nTSS+3371988	0	9	3	2	nTSS	+	3371988	nTSS, at position 3371987 on + strand, before gene TE101_14695, antistrand nearest gene is TE101_14690	nTSS	0.0533927	3.14794	1	1
TE101	gTSS+3372165	17	14	17	4	gTSS	+	3372165	gTSS, 109 bp upstream of gene TE101_14695.	LysR family transcriptional regulator	-0.132047	4.61364	0.917781	0.98742
TE101	gTSS-3374982	14	1	7	6	gTSS	-	3374982	gTSS, 48 bp upstream of gene TE101_14700.	dihydrolipoyl dehydrogenase	0.432772	4.0961	0.817005	0.926323
TE101	gTSS-3380898	35	10	1	0	gTSS	-	3380898	gTSS, 125 bp upstream of gene TE101_14715.	transcriptional regulator PdhR	-4.91261	4.43589	0.0086818	0.0408441
TE101	gTSS-3382172	1	9	14	4	gTSS	-	3382172	gTSS, 131 bp upstream of gene TE101_14720.	regulatory signaling modulator protein AmpE	1.48847	3.90735	0.347636	0.562507
TE101	gTSS+3384624	0	17	1	5	gTSS	+	3384624	gTSS, 158 bp upstream of gene TE101_14740.	methylation site containing protein	-0.0391475	3.70529	1	1
TE101	gTSS+3384686	46	348	193	81	gTSS	+	3384686	gTSS, 96 bp upstream of gene TE101_14740.	methylation site containing protein	0.29126	8.0812	0.721409	0.858077
TE101	aTSS-3387110	20	6	0	0	aTSS	-	3387110	aTSS, 567 bp downstream of forward gene TE101_14750	prepilin peptidase	-6.61076	3.78286	0.0117336	0.0479123
TE101	gTSS+3389069	14	7	8	5	gTSS	+	3389069	gTSS, 135 bp upstream of gene TE101_14765.	DNA gyrase inhibitor YacG	-0.0439086	4.21388	1	1
TE101	gTSS-3392320	0	17	2	7	gTSS	-	3392320	gTSS, 42 bp upstream of gene TE101_14780.	two-component system sensor histidine kinase/response regulator	0.514123	3.9133	0.813819	0.925673
TE101	gTSS-3396330	66	47	6	0	gTSS	-	3396330	gTSS, 56 bp upstream of gene TE101_14800.	two-component system response regulator	-3.92038	5.56521	0.00150132	0.0188464
TE101	iTSS-3399610	0	0	14	1	iTSS	-	3399610	iTSS, 773 bp inside of gene TE101_14820.	chemotaxis protein CheW	5.98137	3.22453	0.0146389	0.0544918
TE101	iTSS-3399967	0	0	6	4	iTSS	-	3399967	iTSS, 416 bp inside of gene TE101_14820.	chemotaxis protein CheW	5.83052	3.08719	0.0150366	0.0546614
TE101	gTSS-3402363	1	8	9	2	gTSS	-	3402363	gTSS, 36 bp upstream of gene TE101_14825.	chemotaxis protein	0.877441	3.48947	0.542423	0.74031
TE101	iTSS-3406170	0	19	4	10	iTSS	-	3406170	iTSS, 680 bp inside of gene TE101_14840.	peptidase M23	0.941879	4.25109	0.603895	0.788632
TE101	iTSS-3406322	0	0	12	12	iTSS	-	3406322	iTSS, 528 bp inside of gene TE101_14840.	peptidase M23	7.26164	4.14021	0.00418497	0.0374131
TE101	gTSS-3406984	53	60	53	13	gTSS	-	3406984	gTSS, 134 bp upstream of gene TE101_14840.	peptidase M23	-0.310133	6.21725	0.725658	0.859946
TE101	iTSS-3407577	0	0	88	26	iTSS	-	3407577	iTSS, 392 bp inside of gene TE101_14845.	UDP-3-O-[3-hydroxymyristoyl] N-acetylglucosamine deacetylase	9.10721	5.87912	3.26e-07	2.22644e-05
TE101	gTSS-3408002	94	189	156	58	gTSS	-	3408002	gTSS, 33 bp upstream of gene TE101_14845.	UDP-3-O-[3-hydroxymyristoyl] N-acetylglucosamine deacetylase	0.250488	7.70699	0.731391	0.864872
TE101	gTSS-3408129	140	180	284	147	gTSS	-	3408129	gTSS, 160 bp upstream of gene TE101_14845.	UDP-3-O-[3-hydroxymyristoyl] N-acetylglucosamine deacetylase	1.14369	8.48099	0.0951771	0.225109
TE101	iTSS-3408483	11	0	5	3	iTSS	-	3408483	iTSS, 867 bp inside of gene TE101_14850.	cell division protein FtsZ	0.0388705	3.6116	1	1
TE101	gTSS-3409549	7	21	8	12	gTSS	-	3409549	gTSS, 199 bp upstream of gene TE101_14850.	cell division protein FtsZ	0.627942	4.70204	0.621992	0.801583
TE101	iTSS-3409681	146	168	86	29	iTSS	-	3409681	iTSS, 1007 bp inside of gene TE101_14855.	cell division protein FtsA	-0.893233	7.42437	0.224628	0.423337
TE101	iTSS-3409778	15	18	107	39	iTSS	-	3409778	iTSS, 910 bp inside of gene TE101_14855.	cell division protein FtsA	2.7223	6.48854	0.00167914	0.0206819
TE101	iTSS-3410225	32	62	23	8	iTSS	-	3410225	iTSS, 463 bp inside of gene TE101_14855.	cell division protein FtsA	-0.967853	5.67046	0.341498	0.558184
TE101	iTSS-3410288	0	0	20	11	iTSS	-	3410288	iTSS, 400 bp inside of gene TE101_14855.	cell division protein FtsA	7.4332	4.31345	0.00187677	0.0228545
TE101	gTSS-3410857	0	0	46	12	gTSS	-	3410857	gTSS, 169 bp upstream of gene TE101_14855.	cell division protein FtsA	8.10007	4.93405	0.000116742	0.00316904
TE101	iTSS-3412004	7	20	16	5	iTSS	-	3412004	iTSS, 448 bp inside of gene TE101_14865.	D-alanine--D-alanine ligase	0.269639	4.49728	0.867131	0.958786
TE101	gTSS-3426870	1	7	3	13	gTSS	-	3426870	gTSS, 32 bp upstream of gene TE101_14925.	hypothetical protein	2.36402	4.15072	0.165579	0.338057
TE101	gTSS-3427925	0	23	13	4	gTSS	-	3427925	gTSS, 158 bp upstream of gene TE101_14930.	SapC protein	0.328059	4.21801	0.877619	0.964582
TE101	gTSS-3436613	12	10	17	10	gTSS	-	3436613	gTSS, 128 bp upstream of gene TE101_14955.	hypothetical protein	0.981272	4.71847	0.427938	0.637255
TE101	gTSS-3437841	20	50	71	27	gTSS	-	3437841	gTSS, 95 bp upstream of gene TE101_14960.	phospholipase	1.16301	6.26967	0.17477	0.353454
TE101	gTSS-3438668	7	35	26	14	gTSS	-	3438668	gTSS, 34 bp upstream of gene TE101_14965.	glutathione peroxidase	0.777285	5.2783	0.499419	0.700927
TE101	gTSS-3443945	0	1	8	1	gTSS	-	3443945	gTSS, 68 bp upstream of gene TE101_14990.	PEP-CTERM-box response regulator transcription factor	3.29389	2.88783	0.0337331	0.100309
TE101	iTSS-3444445	8	13	0	0	iTSS	-	3444445	iTSS, 1570 bp inside of gene TE101_14995.	ATP-binding protein	-6.13095	3.45083	0.00830842	0.040457
TE101	gTSS-3447416	10	14	14	11	gTSS	-	3447416	gTSS, 130 bp upstream of gene TE101_15000.	beta-ketoacyl-ACP synthase III	0.894753	4.72705	0.467975	0.672714
TE101	iTSS-3448374	0	0	9	9	iTSS	-	3448374	iTSS, 1118 bp inside of gene TE101_15005.	alkaline phosphatase	6.83736	3.78798	0.0066858	0.0374131
TE101	gTSS-3449645	190	105	74	37	gTSS	-	3449645	gTSS, 153 bp upstream of gene TE101_15005.	alkaline phosphatase	-0.814094	7.45212	0.299123	0.511949
TE101	gTSS+3449906	3	13	4	0	gTSS	+	3449906	gTSS, 89 bp upstream of gene TE101_15010.	Zn-dependent protease	-1.47817	3.36707	0.284722	0.494806
TE101	iTSS-3451180	0	0	9	20	iTSS	-	3451180	iTSS, 599 bp inside of gene TE101_15015.	mechanosensitive ion channel protein MscS	7.76551	4.56856	0.00139872	0.0180155
TE101	gTSS-3451812	20	70	174	54	gTSS	-	3451812	gTSS, 33 bp upstream of gene TE101_15015.	mechanosensitive ion channel protein MscS	1.98603	7.18582	0.013175	0.0518264
TE101	nTSS+3452266	3452	6748	4464	405	nTSS	+	3452266	nTSS, at position 3452265 on + strand, before gene TE101_15020, antistrand nearest gene is TE101_15015	nTSS	-0.786341	12.3883	0.278672	0.486166
TE101	gTSS+3453499	8	8	2	1	gTSS	+	3453499	gTSS, 56 bp upstream of gene TE101_15025.	glutathione synthase	-1.74327	3.43779	0.255819	0.462403
TE101	iTSS+3453749	0	0	19	2	iTSS	+	3453749	iTSS, 194 bp inside of gene TE101_15025.	glutathione synthase	6.47453	3.58263	0.00804089	0.0400846
TE101	gTSS+3454465	9	10	0	0	gTSS	+	3454465	gTSS, 172 bp upstream of gene TE101_15030.	DUF179 domain-containing protein	-6.0284	3.37945	0.00898601	0.0408597
TE101	gTSS-3458323	1	20	20	6	gTSS	-	3458323	gTSS, 27 bp upstream of gene TE101_15050.	twitching motility protein PilT	1.02295	4.48242	0.491252	0.695528
TE101	gTSS+3458921	9	30	34	5	gTSS	+	3458921	gTSS, 160 bp upstream of gene TE101_15060.	pyrroline-5-carboxylate reductase	0.460804	5.04377	0.727365	0.861072
TE101	iTSS+3459638	0	0	6	6	iTSS	+	3459638	iTSS, 557 bp inside of gene TE101_15060.	pyrroline-5-carboxylate reductase	6.22095	3.33419	0.00915445	0.0408597
TE101	gTSS-3466740	13	0	16	1	gTSS	-	3466740	gTSS, 26 bp upstream of gene TE101_15090.	glutathione S-transferase	0.377249	3.96367	0.903048	0.979189
TE101	gTSS+3467087	0	0	10	10	gTSS	+	3467087	gTSS, 47 bp upstream of gene TE101_15095.	superoxide dismutase	6.99382	3.91444	0.00597086	0.0374131
TE101	iTSS-3473659	11	1	1	0	iTSS	-	3473659	iTSS, 397 bp inside of gene TE101_15135.	peroxide stress protein YaaA	-3.06076	3.12697	0.118895	0.266898
TE101	gTSS-3474077	6	82	32	16	gTSS	-	3474077	gTSS, 21 bp upstream of gene TE101_15135.	peroxide stress protein YaaA	0.0168081	5.82174	0.982015	1
TE101	gTSS+3474216	6	43	32	10	gTSS	+	3474216	gTSS, 31 bp upstream of gene TE101_15140.	hypothetical protein	0.481621	5.29918	0.674318	0.83308
TE101	iTSS+3476775	0	0	9	2	iTSS	+	3476775	iTSS, 1369 bp inside of gene TE101_15150.	glucose-6-phosphate isomerase	5.7234	3.03132	0.0180865	0.0620503
TE101	iTSS+3476868	28	57	71	8	iTSS	+	3476868	iTSS, 1462 bp inside of gene TE101_15150.	glucose-6-phosphate isomerase	0.249876	6.01873	0.817543	0.926379
TE101	gTSS+3477356	126	183	87	30	gTSS	+	3477356	gTSS, 62 bp upstream of gene TE101_15155.	hypothetical protein	-0.809352	7.40221	0.268646	0.476572
TE101	gTSS-3483668	0	0	13	7	gTSS	-	3483668	gTSS, 167 bp upstream of gene TE101_15175.	bifunctional aspartate kinase/homoserine dehydrogenase I	6.79142	3.77714	0.00575891	0.0374131
TE101	gTSS+3484820	9	11	17	6	gTSS	+	3484820	gTSS, 43 bp upstream of gene TE101_15185.	S-(hydroxymethyl)glutathione dehydrogenase/class III alcohol dehydrogenase	0.771789	4.45034	0.561759	0.756831
TE101	gTSS-3493294	3	8	0	0	gTSS	-	3493294	gTSS, 32 bp upstream of gene TE101_15230.	response regulator	-5.17952	2.85932	0.0438476	0.122773
TE101	gTSS+3493417	6	20	29	4	gTSS	+	3493417	gTSS, 25 bp upstream of gene TE101_15235.	bifunctional isocitrate dehydrogenase kinase/phosphatase	0.787182	4.70234	0.530038	0.73205
TE101	gTSS+3495353	33	36	34	6	gTSS	+	3495353	gTSS, 119 bp upstream of gene TE101_15240.	DNA-binding response regulator	-0.398765	5.51439	0.709537	0.851142
TE101	gTSS-3503884	0	7	11	3	gTSS	-	3503884	gTSS, 24 bp upstream of gene TE101_15285.	MxaD family protein	1.64253	3.58562	0.266423	0.475826
TE101	gTSS+3505143	519	574	501	53	gTSS	+	3505143	gTSS, 55 bp upstream of gene TE101_15295.	hypothetical protein	-0.735852	9.26248	0.312512	0.526458
TE101	iTSS+3508089	7	7	7	0	iTSS	+	3508089	iTSS, 801 bp inside of gene TE101_15305.	carboxynorspermidine decarboxylase	-0.726486	3.48468	0.628068	0.807107
TE101	gTSS-3510990	0	3	8	4	gTSS	-	3510990	gTSS, 38 bp upstream of gene TE101_15320.	16S rRNA (cytidine(1402)-2'-O)-methyltransferase	2.65922	3.36715	0.0930436	0.221692
TE101	gTSS+3511067	25	27	60	9	gTSS	+	3511067	gTSS, 27 bp upstream of gene TE101_15325.	hypothetical protein	0.743119	5.69176	0.464637	0.670648
TE101	iTSS+3513185	17	16	3	4	iTSS	+	3513185	iTSS, 86 bp inside of gene TE101_15330.	YraN family protein	-1.3258	4.32015	0.401511	0.614827
TE101	iTSS+3513356	8	33	24	8	iTSS	+	3513356	iTSS, 257 bp inside of gene TE101_15330.	YraN family protein	0.326638	5.02286	0.812154	0.92501
TE101	gTSS-3521081	80	158	123	7	gTSS	-	3521081	gTSS, 27 bp upstream of gene TE101_15380.	hypothetical protein	-0.625076	7.05986	0.471822	0.676408
TE101	nTSS-3523704	0	36	61	10	nTSS	-	3523704	nTSS, at position 3523703 on - strand, before gene TE101_15385, antistrand nearest gene is TE101_15390	nTSS	1.56409	5.49733	0.256252	0.462444
TE101	gTSS+3531121	146	150	138	33	gTSS	+	3531121	gTSS, 35 bp upstream of gene TE101_15415.	diguanylate cyclase response regulator	-0.353605	7.55993	0.62475	0.80387
TE101	gTSS+3531132	11	98	206	59	gTSS	+	3531132	gTSS, 24 bp upstream of gene TE101_15415.	diguanylate cyclase response regulator	1.96956	7.3772	0.0265053	0.0832074
TE101	iTSS+3531257	0	0	8	6	iTSS	+	3531257	iTSS, 101 bp inside of gene TE101_15415.	diguanylate cyclase response regulator	6.36676	3.44562	0.00688446	0.0374821
TE101	iTSS+3531657	0	0	14	4	iTSS	+	3531657	iTSS, 501 bp inside of gene TE101_15415.	diguanylate cyclase response regulator	6.4593	3.54213	0.00593812	0.0374131
TE101	iTSS-3536838	33	82	44	8	iTSS	-	3536838	iTSS, 2052 bp inside of gene TE101_15435.	aerobic respiration two-component sensor histidine kinase ArcB	-0.656019	6.01645	0.470688	0.675322
TE101	iTSS-3539098	0	0	9	2	iTSS	-	3539098	iTSS, 827 bp inside of gene TE101_15440.	N-acetylmuramoyl-L-alanine amidase	5.7234	3.03132	0.0180865	0.0620503
TE101	gTSS-3540071	38	24	7	3	gTSS	-	3540071	gTSS, 146 bp upstream of gene TE101_15440.	N-acetylmuramoyl-L-alanine amidase	-2.06544	4.994	0.0919271	0.220195	EXPREG_000008b0 (Fur)
TE101	gTSS+3540388	88	241	45	22	gTSS	+	3540388	gTSS, 200 bp upstream of gene TE101_15445.	glutamate synthase large subunit	-1.51999	7.20796	0.0562679	0.148163	EXPREG_000008b0 (Fur)
TE101	iTSS+3541359	0	0	9	7	iTSS	+	3541359	iTSS, 771 bp inside of gene TE101_15445.	glutamate synthase large subunit	6.57897	3.59949	0.00618727	0.0374131
TE101	aTSS-3542326	0	5	8	1	aTSS	-	3542326	aTSS, 1738 bp downstream of forward gene TE101_15445	glutamate synthase large subunit	1.33742	3.12366	0.38427	0.598557
TE101	gTSS+3548238	0	1	13	11	gTSS	+	3548238	gTSS, 42 bp upstream of gene TE101_15460.	hypothetical protein	5.14986	4.12781	0.00410985	0.0374131
TE101	gTSS+3548791	154	81	66	32	gTSS	+	3548791	gTSS, 148 bp upstream of gene TE101_15465.	hypothetical protein	-0.681562	7.18403	0.400914	0.614827
TE101	gTSS+3549637	4	16	1	2	gTSS	+	3549637	gTSS, 54 bp upstream of gene TE101_15470.	5'-methylthioadenosine/S-adenosylhomocysteine nucleosidase	-1.66915	3.59479	0.367077	0.579812
TE101	gTSS+3555402	0	7	5	3	gTSS	+	3555402	gTSS, 24 bp upstream of gene TE101_15505.	RNA signal recognition particle	1.03632	3.28067	0.457476	0.662668
TE101	aTSS+3559334	14	2	2	0	aTSS	+	3559334	aTSS, 16 bp upstream of reverse gene TE101_15525	tyrosine--tRNA ligase	-2.65305	3.42049	0.148676	0.311735
TE101	gTSS-3559359	0	2	92	5	gTSS	-	3559359	gTSS, 41 bp upstream of gene TE101_15525.	tyrosine--tRNA ligase	5.67072	5.37785	0.000354635	0.00702327
TE101	gTSS+3559440	0	0	26	6	gTSS	+	3559440	gTSS, 195 bp upstream of gene TE101_15530.	peptidase M23	7.21594	4.15897	0.00352014	0.0349533
TE101	gTSS-3570843	3	39	90	2	gTSS	-	3570843	gTSS, 56 bp upstream of gene TE101_15565.	Cys/Met metabolism pyridoxal-phosphate-dependent enzyme	1.42601	5.65513	0.291786	0.503203
TE101	gTSS-3573159	21	39	168	17	gTSS	-	3573159	gTSS, 43 bp upstream of gene TE101_15580.	iron-sulfur cluster insertion protein ErpA	1.92812	6.63508	0.0311547	0.0933812
TE101	gTSS+3573300	5	5	7	2	gTSS	+	3573300	gTSS, 65 bp upstream of gene TE101_15585.	polyphosphate kinase	0.360099	3.48878	0.896771	0.976013
TE101	gTSS-3576317	30	17	3	10	gTSS	-	3576317	gTSS, 188 bp upstream of gene TE101_15600.	septum site-determining protein MinC	-0.754877	4.95777	0.632115	0.809162
TE101	gTSS-3581155	14	9	103	20	gTSS	-	3581155	gTSS, 89 bp upstream of gene TE101_15625.	hypothetical protein	2.74541	6.07199	0.00510747	0.0374131
TE101	iTSS+3583158	15	12	7	0	iTSS	+	3583158	iTSS, 307 bp inside of gene TE101_15635.	hypothetical protein	-1.72176	4.00736	0.273208	0.482233
TE101	gTSS-3587268	0	0	6	5	gTSS	-	3587268	gTSS, 28 bp upstream of gene TE101_15655.	aminotransferase class I/II	6.03474	3.21441	0.0109812	0.0460134
TE101	iTSS-3587735	0	0	49	10	iTSS	-	3587735	iTSS, 146 bp inside of gene TE101_15660.	response regulator	8.05856	4.90164	0.000154847	0.00387806
TE101	gTSS-3590173	0	2	10	10	gTSS	-	3590173	gTSS, 98 bp upstream of gene TE101_15665.	GTP-binding protein TypA	4.14971	3.97798	0.0205771	0.0687123
TE101	nTSS+3590331	6	20	7	5	nTSS	+	3590331	nTSS, at position 3590330 on + strand, before gene TE101_15670, antistrand nearest gene is TE101_15665	nTSS	-0.225688	4.2362	0.949979	1
TE101	gTSS+3590475	0	2	60	7	gTSS	+	3590475	gTSS, 58 bp upstream of gene TE101_15670.	type I glutamate--ammonia ligase	5.25595	4.99381	0.00076968	0.0114136	MX000100 (RpoN)
TE101	gTSS+3592020	12	30	28	13	gTSS	+	3592020	gTSS, 162 bp upstream of gene TE101_15675.	hypothetical protein	0.703267	5.29395	0.505483	0.707676
TE101	gTSS+3592761	9	12	77	2	gTSS	+	3592761	gTSS, 178 bp upstream of gene TE101_15680.	two-component system sensor histidine kinase NtrB	2.03053	5.33244	0.123335	0.273082
TE101	gTSS+3592909	0	7	16	2	gTSS	+	3592909	gTSS, 30 bp upstream of gene TE101_15680.	two-component system sensor histidine kinase NtrB	1.8363	3.71076	0.246008	0.450849
TE101	gTSS-3596662	12	36	45	17	gTSS	-	3596662	gTSS, 37 bp upstream of gene TE101_15690.	metal-dependent phosphohydrolase	1.0599	5.66896	0.282357	0.491198
TE101	gTSS-3596668	5	46	45	17	gTSS	-	3596668	gTSS, 43 bp upstream of gene TE101_15690.	metal-dependent phosphohydrolase	1.05388	5.6705	0.328387	0.541466
TE101	gTSS+3598073	69	307	126	148	gTSS	+	3598073	gTSS, 31 bp upstream of gene TE101_15705.	hypothetical protein	0.678719	8.27619	0.402586	0.614985
TE101	gTSS-3601836	0	56	44	62	gTSS	-	3601836	gTSS, 25 bp upstream of gene TE101_15720.	hypothetical protein	2.20067	6.55714	0.0821953	0.201598
TE101	gTSS+3611054	54	29	28	3	gTSS	+	3611054	gTSS, 178 bp upstream of gene TE101_15750.	LPS export ABC transporter permease LptF	-1.196	5.57087	0.267249	0.475826
TE101	nTSS-3611169	34	19	16	15	nTSS	-	3611169	nTSS, at position 3611168 on - strand, before gene TE101_15745, antistrand nearest gene is TE101_15750	nTSS	0.024627	5.41622	0.975824	1
TE101	gTSS-3614107	18	3	1	0	gTSS	-	3614107	gTSS, 27 bp upstream of gene TE101_15760.	hypothetical protein	-3.85369	3.62596	0.0537463	0.143196
TE101	gTSS+3616418	49	36	16	1	gTSS	+	3616418	gTSS, 66 bp upstream of gene TE101_15770.	RNA polymerase subunit sigma-70	-2.08041	5.37434	0.0686748	0.17373
TE101	iTSS+3621915	5	10	15	3	iTSS	+	3621915	iTSS, 702 bp inside of gene TE101_15795.	hypothetical protein	0.739635	4.05224	0.65856	0.821469
TE101	gTSS-3639208	30	3	0	0	gTSS	-	3639208	gTSS, 23 bp upstream of gene TE101_15855.	ATPase	-7.01748	4.09058	0.0138455	0.0532554
TE101	aTSS+3648287	21	7	0	0	aTSS	+	3648287	aTSS, 538 bp downstream of reverse gene TE101_15885	hypothetical protein	-6.70923	3.85767	0.0100211	0.0437743
TE101	gTSS-3653661	0	0	16	2	gTSS	-	3653661	gTSS, 58 bp upstream of gene TE101_15905.	stress responsive alpha-beta barrel	6.29465	3.43994	0.00891539	0.0408441
TE101	gTSS+3653839	3	16	1	2	gTSS	+	3653839	gTSS, 44 bp upstream of gene TE101_15910.	hypothetical protein	-1.57462	3.54322	0.413961	0.62246
TE101	gTSS+3665792	15	0	12	26	gTSS	+	3665792	gTSS, 50 bp upstream of gene TE101_15960.	sodium transporter	2.24622	5.21978	0.145572	0.307296
TE101	gTSS+3670331	37	16	2	7	gTSS	+	3670331	gTSS, 122 bp upstream of gene TE101_15980.	isoquinoline 1-oxidoreductase	-1.50405	4.94123	0.320008	0.533505
TE101	gTSS+3670353	24	91	237	87	gTSS	+	3670353	gTSS, 100 bp upstream of gene TE101_15980.	isoquinoline 1-oxidoreductase	2.20299	7.69851	0.00471273	0.0374131
TE101	gTSS+3672706	1	9	2	2	gTSS	+	3672706	gTSS, 72 bp upstream of gene TE101_15985.	(2Fe-2S)-binding protein	-0.388737	3.15608	1	1
TE101	gTSS-3675205	0	0	22	2	gTSS	-	3675205	gTSS, 130 bp upstream of gene TE101_15995.	alpha/beta hydrolase	6.63227	3.71154	0.00879358	0.0408441
TE101	gTSS-3676253	144	294	121	57	gTSS	-	3676253	gTSS, 163 bp upstream of gene TE101_16000.	LacI family transcriptional regulator	-0.563534	7.94937	0.424302	0.633362
TE101	gTSS-3701019	47	18	13	0	gTSS	-	3701019	gTSS, 71 bp upstream of gene TE101_16090.	diguanylate cyclase	-2.23896	5.05931	0.0899477	0.217069
TE101	iTSS-3703621	0	0	19	7	iTSS	-	3703621	iTSS, 307 bp inside of gene TE101_16105.	cytochrome c-550 PedF	7.05193	4.00387	0.00426996	0.0374131
TE101	gTSS-3703954	0	5	103	65	gTSS	-	3703954	gTSS, 26 bp upstream of gene TE101_16105.	cytochrome c-550 PedF	5.8737	6.68738	1.58244e-07	1.37185e-05
TE101	iTSS-3705916	0	0	10	2	iTSS	-	3705916	iTSS, 83 bp inside of gene TE101_16110.	dehydrogenase	5.82457	3.09806	0.0146519	0.0544918
TE101	gTSS-3706065	8	27	100	57	gTSS	-	3706065	gTSS, 66 bp upstream of gene TE101_16110.	dehydrogenase	2.99427	6.70399	0.000697419	0.010779
TE101	iTSS+3707353	3	18	19	7	iTSS	+	3707353	iTSS, 32 bp inside of gene TE101_16120.	hypothetical protein	1.0323	4.5282	0.428041	0.637255
TE101	gTSS+3713153	2	4	45	32	gTSS	+	3713153	gTSS, 31 bp upstream of gene TE101_16145.	coenzyme PQQ precursor peptide PqqA	4.46784	5.66781	0.000189899	0.00441269
TE101	gTSS+3718510	0	1	15	11	gTSS	+	3718510	gTSS, 29 bp upstream of gene TE101_16175.	TonB-dependent receptor	5.21682	4.19122	0.00310769	0.0322296
TE101	gTSS+3723697	41	62	169	43	gTSS	+	3723697	gTSS, 185 bp upstream of gene TE101_16190.	DNA-binding response regulator	1.54003	7.12591	0.0430764	0.120914
TE101	gTSS+3723708	30	219	171	76	gTSS	+	3723708	gTSS, 174 bp upstream of gene TE101_16190.	DNA-binding response regulator	0.818763	7.73994	0.320409	0.533559
TE101	iTSS+3724087	0	0	21	8	iTSS	+	3724087	iTSS, 205 bp inside of gene TE101_16190.	DNA-binding response regulator	7.2188	4.14256	0.0034342	0.034403
TE101	gTSS-3731970	0	41	103	45	gTSS	-	3731970	gTSS, 59 bp upstream of gene TE101_16210.	aldehyde dehydrogenase	2.71924	6.56406	0.0191187	0.0648023
TE101	aTSS+3733782	0	15	7	1	aTSS	+	3733782	aTSS, 205 bp downstream of reverse gene TE101_16220	sensor histidine kinase	-0.287814	3.52778	0.920489	0.98742
TE101	gTSS-3734013	0	73	98	27	gTSS	-	3734013	gTSS, 26 bp upstream of gene TE101_16220.	sensor histidine kinase	1.51073	6.41351	0.221033	0.418662
TE101	gTSS-3735515	22	15	67	25	gTSS	-	3735515	gTSS, 31 bp upstream of gene TE101_16225.	chemotaxis protein	1.83855	6.00429	0.0528587	0.141165
TE101	nTSS-3735867	602	178	62	13.5	nTSS	-	3735867	nTSS, at position 3735866 on - strand, before gene TE101_16225, antistrand nearest gene is TE101_16235	nTSS	-3.10025	8.41037	0.000383758	0.00752166
TE101	gTSS+3736976	18	9	9	0	gTSS	+	3736976	gTSS, 24 bp upstream of gene TE101_16235.	methylmalonate-semialdehyde dehydrogenase (acylating)	-1.45963	4.09871	0.349662	0.563358
TE101	aTSS-3748655	2	6	6	0	aTSS	-	3748655	aTSS, 307 bp downstream of forward gene TE101_16275	metallophosphoesterase	-0.0254606	3.07383	1	1
TE101	gTSS-3750824	9	5	3	0	gTSS	-	3750824	gTSS, 55 bp upstream of gene TE101_16280.	LysR family transcriptional regulator	-1.82622	3.31116	0.265942	0.475826
TE101	gTSS+3754119	25	48	29	7	gTSS	+	3754119	gTSS, 18 bp upstream of gene TE101_16295.	helix-turn-helix transcriptional regulator	-0.489495	5.49397	0.634334	0.809162
TE101	nTSS+3764847	30.5	5	21	5	nTSS	+	3764847	nTSS, at position 3764846 on + strand, before gene TE101_16350, antistrand nearest gene is TE101_16345	nTSS	-0.142877	4.88484	0.906527	0.981889
TE101	nTSS-3765166	39	47	27	0	nTSS	-	3765166	nTSS, at position 3765165 on - strand, before gene TE101_16320, antistrand nearest gene is TE101_16340	nTSS	-1.53451	5.4463	0.210217	0.406721
TE101	gTSS+3767373	28	26	62	7	gTSS	+	3767373	gTSS, 86 bp upstream of gene TE101_16350.	mechanosensitive ion channel protein	0.615459	5.6874	0.564234	0.757843
TE101	gTSS-3774799	0	0	21	1	gTSS	-	3774799	gTSS, 30 bp upstream of gene TE101_16370.	hypothetical protein	6.44468	3.57951	0.0129151	0.0511612
TE101	iTSS+3783988	12	1	0	0	iTSS	+	3783988	iTSS, 982 bp inside of gene TE101_16400.	histidinol phosphate aminotransferase	-5.67422	3.13512	0.0385998	0.110411
TE101	gTSS+3784323	19	46	13	5	gTSS	+	3784323	gTSS, 126 bp upstream of gene TE101_16405.	two-component system response regulator	-1.16455	5.10648	0.308364	0.522011
TE101	gTSS-3787877	31	38	2	3	gTSS	-	3787877	gTSS, 53 bp upstream of gene TE101_16420.	MBL fold metallo-hydrolase	-2.86417	4.97108	0.0349257	0.102771
TE101	gTSS+3790670	0	18	6	6	gTSS	+	3790670	gTSS, 128 bp upstream of gene TE101_16430.	hypothetical protein	0.537301	4.00756	0.814946	0.925851
TE101	gTSS+3799772	17	72	26	5	gTSS	+	3799772	gTSS, 42 bp upstream of gene TE101_16465.	RNA-binding protein	-0.960265	5.52377	0.383416	0.597662
TE101	iTSS+3800005	0	0	37	10	iTSS	+	3800005	iTSS, 191 bp inside of gene TE101_16465.	RNA-binding protein	7.80882	4.66938	0.000390759	0.00759285
TE101	iTSS-3800600	0	0	7	3	iTSS	-	3800600	iTSS, 1071 bp inside of gene TE101_16470.	DUF4367 domain-containing protein	5.72085	3.02425	0.0173877	0.0610254
TE101	iTSS-3800953	15	11	3	4	iTSS	-	3800953	iTSS, 718 bp inside of gene TE101_16470.	DUF4367 domain-containing protein	-1.0053	4.13346	0.558871	0.755524
TE101	iTSS-3801403	0	0	9	11	iTSS	-	3801403	iTSS, 268 bp inside of gene TE101_16470.	DUF4367 domain-containing protein	7.05752	3.9589	0.00584512	0.0374131
TE101	gTSS-3801693	297	380	210	117	gTSS	-	3801693	gTSS, 22 bp upstream of gene TE101_16470.	DUF4367 domain-containing protein	-0.31075	8.73371	0.650712	0.815743
TE101	gTSS-3803782	1	17	11	3	gTSS	-	3803782	gTSS, 121 bp upstream of gene TE101_16480.	DNA-binding transcriptional regulator FabR	0.332428	3.96456	0.887976	0.971009
TE101	gTSS+3803906	114	115	47	10	gTSS	+	3803906	gTSS, 97 bp upstream of gene TE101_16485.	acyl-CoA desaturase	-1.58343	6.79489	0.0480594	0.131463
TE101	gTSS+3803978	25	11	24	30	gTSS	+	3803978	gTSS, 25 bp upstream of gene TE101_16485.	acyl-CoA desaturase	1.4636	5.73613	0.186092	0.369235
TE101	iTSS+3804135	0	0	11	9	iTSS	+	3804135	iTSS, 132 bp inside of gene TE101_16485.	acyl-CoA desaturase	6.92826	3.86931	0.00570441	0.0374131
TE101	aTSS+3806844	11	5	25	9	aTSS	+	3806844	aTSS, 249 bp downstream of reverse gene TE101_16495	pyridine nucleotide transhydrogenase	1.55742	4.72358	0.218375	0.41678
TE101	gTSS+3807119	18	1	11	4	gTSS	+	3807119	gTSS, 89 bp upstream of gene TE101_16500.	IclR family transcriptional regulator	0.0262089	4.22204	1	1
TE101	gTSS-3807127	11016	11831	11834	2538	gTSS	-	3807127	gTSS, 34 bp upstream of gene TE101_16495.	pyridine nucleotide transhydrogenase	-0.267334	13.8399	0.672922	0.832016
TE101	aTSS-3807774	147	116	48	7	aTSS	-	3807774	aTSS, 566 bp downstream of forward gene TE101_16500	IclR family transcriptional regulator	-1.94429	6.93713	0.0197538	0.0665546
TE101	iTSS-3808046	0	0	9	3	iTSS	-	3808046	iTSS, 1962 bp inside of gene TE101_16505.	diguanylate phosphodiesterase	5.92423	3.15777	0.0108296	0.0459697
TE101	iTSS-3808220	0	0	8	6	iTSS	-	3808220	iTSS, 1788 bp inside of gene TE101_16505.	diguanylate phosphodiesterase	6.36676	3.44562	0.00688446	0.0374821
TE101	aTSS-3810425	307	354	111	22	aTSS	-	3810425	aTSS, 274 bp downstream of forward gene TE101_16510	TIGR03899 family protein	-1.90551	8.20441	0.0079899	0.0399318
TE101	gTSS-3815359	2	6	20	7	gTSS	-	3815359	gTSS, 23 bp upstream of gene TE101_16525.	sulfite reductase [NADPH] flavoprotein, alpha-component	2.36589	4.26576	0.119611	0.267728
TE101	gTSS-3816307	0	1	11	4	gTSS	-	3816307	gTSS, 16 bp upstream of gene TE101_16530.	hypothetical protein	4.18963	3.43539	0.00646798	0.0374131
TE101	gTSS-3816320	5	12	28	2	gTSS	-	3816320	gTSS, 29 bp upstream of gene TE101_16530.	hypothetical protein	1.12078	4.40097	0.429305	0.638373
TE101	gTSS-3818828	51	46	7	8	gTSS	-	3818828	gTSS, 94 bp upstream of gene TE101_16550.	phage shock protein PspA	-1.81487	5.59669	0.106408	0.244088
TE101	gTSS-3819403	3	22	21	4	gTSS	-	3819403	gTSS, 49 bp upstream of gene TE101_16555.	hypothetical protein	0.57082	4.49097	0.715269	0.854489
TE101	gTSS-3820615	18	10	2	0	gTSS	-	3820615	gTSS, 34 bp upstream of gene TE101_16560.	tRNA dihydrouridine(20/20a) synthase DusA	-3.35829	3.89745	0.0567041	0.149007
TE101	gTSS+3820845	32	66	250	46	gTSS	+	3820845	gTSS, 91 bp upstream of gene TE101_16565.	hypothetical protein	2.037	7.39799	0.00888661	0.0408441
TE101	gTSS+3821329	0	0	8	4	gTSS	+	3821329	gTSS, 162 bp upstream of gene TE101_16570.	flagellar motor protein MotB	6.02127	3.21709	0.00913088	0.0408597
TE101	iTSS+3822583	0	3	6	4	iTSS	+	3822583	iTSS, 1092 bp inside of gene TE101_16570.	flagellar motor protein MotB	2.46812	3.25284	0.106555	0.244088
TE101	iTSS+3822970	2	20	104	21	iTSS	+	3822970	iTSS, 1479 bp inside of gene TE101_16570.	flagellar motor protein MotB	3.06015	6.06184	0.00365016	0.035723
TE101	gTSS-3830354	9	36	86	32	gTSS	-	3830354	gTSS, 24 bp upstream of gene TE101_16605.	hypothetical protein	2.09604	6.29353	0.0203951	0.0683674
TE101	gTSS+3830568	54	61	41	3	gTSS	+	3830568	gTSS, 109 bp upstream of gene TE101_16610.	hypothetical protein	-1.136	5.94489	0.235679	0.437939
TE101	gTSS+3831649	10	21	25	3	gTSS	+	3831649	gTSS, 25 bp upstream of gene TE101_16615.	sugar metabolism protein	0.240899	4.68461	0.921991	0.98742
TE101	nTSS-3834270	258	258	273	44	nTSS	-	3834270	nTSS, at position 3834269 on - strand, before gene TE101_16620, antistrand nearest gene is TE101_16635	nTSS	-0.376367	8.34409	0.594711	0.780497
TE101	gTSS-3835575	216	520	266	60	gTSS	-	3835575	gTSS, 89 bp upstream of gene TE101_16630.	DUF393 domain-containing protein	-0.653108	8.63273	0.344616	0.560021
TE101	aTSS+3836346	28	67	35	10	aTSS	+	3836346	aTSS, 1091 bp downstream of reverse gene TE101_16640	hypothetical protein	-0.480688	5.82914	0.610361	0.793162
TE101	iTSS-3836632	0	7	12	3	iTSS	-	3836632	iTSS, 805 bp inside of gene TE101_16640.	hypothetical protein	1.71991	3.63025	0.24661	0.451184
TE101	gTSS-3837497	10	2	0	0	gTSS	-	3837497	gTSS, 60 bp upstream of gene TE101_16640.	hypothetical protein	-5.5179	3.04602	0.0409305	0.115466
TE101	gTSS+3837551	0	14	4	3	gTSS	+	3837551	gTSS, 158 bp upstream of gene TE101_16645.	hypothetical protein	-0.00491157	3.53949	1	1
TE101	gTSS+3839558	7	88	44	16	gTSS	+	3839558	gTSS, 34 bp upstream of gene TE101_16650.	flavodoxin FldB	0.121907	5.97864	0.916267	0.98742
TE101	iTSS+3840738	253	367	127	43	iTSS	+	3840738	iTSS, 593 bp inside of gene TE101_16655.	hypothetical protein	-1.28115	8.23997	0.0618052	0.15921
TE101	iTSS+3840870	128	283	297	74	iTSS	+	3840870	iTSS, 725 bp inside of gene TE101_16655.	hypothetical protein	0.391104	8.30292	0.57516	0.766723
TE101	gTSS+3841054	416	589	564	244	gTSS	+	3841054	gTSS, 31 bp upstream of gene TE101_16660.	biopolymer transporter ExbD	0.349644	9.6164	0.588721	0.776464
TE101	gTSS+3841610	316	815	507	119	gTSS	+	3841610	gTSS, 67 bp upstream of gene TE101_16665.	type IV secretion protein Rhs	-0.315085	9.38071	0.642041	0.811524
TE101	iTSS+3841998	0	0	40	20	iTSS	+	3841998	iTSS, 321 bp inside of gene TE101_16665.	type IV secretion protein Rhs	8.35303	5.15479	4.27488e-05	0.00135712
TE101	gTSS-3845671	0	0	11	3	gTSS	-	3845671	gTSS, 119 bp upstream of gene TE101_16670.	cellulose synthase	6.09769	3.27873	0.00739324	0.0379598
TE101	gTSS-3851778	180	176	271	78	gTSS	-	3851778	gTSS, 81 bp upstream of gene TE101_16690.	hypothetical protein	0.453915	8.23336	0.510661	0.713596
TE101	gTSS-3857180	16	11	22	1	gTSS	-	3857180	gTSS, 190 bp upstream of gene TE101_16715.	helicase	-0.081328	4.4866	0.959565	1
TE101	gTSS+3860106	0	2	11	2	gTSS	+	3860106	gTSS, 70 bp upstream of gene TE101_16725.	serine/threonine dehydratase	3.0469	3.26435	0.0466837	0.128702
TE101	gTSS-3867899	0	0	25	11	gTSS	-	3867899	gTSS, 35 bp upstream of gene TE101_16755.	class II glutamine amidotransferase	7.57496	4.44645	0.00102999	0.0139809
TE101	gTSS-3868014	60	183	65	22	gTSS	-	3868014	gTSS, 150 bp upstream of gene TE101_16755.	class II glutamine amidotransferase	-0.810702	6.98035	0.308266	0.522011
TE101	gTSS-3872368	50	123	1	3	gTSS	-	3872368	gTSS, 42 bp upstream of gene TE101_16780.	hypothetical protein	-4.38177	6.00161	0.000470101	0.00840959
TE101	gTSS-3875010	14	21	0	0	gTSS	-	3875010	gTSS, 187 bp upstream of gene TE101_16790.	nitrate reductase	-6.86755	3.99112	0.00546309	0.0374131
TE101	iTSS-3876078	4	7	0	1	iTSS	-	3876078	iTSS, 1409 bp inside of gene TE101_16795.	TonB-dependent receptor	-2.42476	3.01004	0.274679	0.48333
TE101	aTSS+3880625	49	50	24	3	aTSS	+	3880625	aTSS, 34 bp downstream of reverse gene TE101_16815	pyrimidine utilization protein D	-1.53666	5.65142	0.132842	0.288463
TE101	gTSS-3883989	17	7	0	0	gTSS	-	3883989	gTSS, 85 bp upstream of gene TE101_16830.	pyrimidine utilization protein A	-6.46768	3.67994	0.010587	0.0452811
TE101	gTSS+3884176	8	3	4	3	gTSS	+	3884176	gTSS, 38 bp upstream of gene TE101_16835.	pyrimidine utilization regulatory protein R	0.00157029	3.52511	1	1
TE101	gTSS+3885705	117	206	694	332	gTSS	+	3885705	gTSS, 30 bp upstream of gene TE101_16845.	fatty acid hydroxylase	2.39333	9.41156	0.000479309	0.0084271
TE101	gTSS+3886680	8	43	102	31	gTSS	+	3886680	gTSS, 30 bp upstream of gene TE101_16850.	transporter	2.04825	6.40768	0.0259836	0.0820943
TE101	gTSS+3889021	16	53	34	8	gTSS	+	3889021	gTSS, 191 bp upstream of gene TE101_16865.	LacI family transcriptional regulator	-0.140735	5.50737	0.903165	0.979189
TE101	gTSS-3893423	99	86	127	29	gTSS	-	3893423	gTSS, 23 bp upstream of gene TE101_16885.	hypothetical protein	0.158839	7.15628	0.85217	0.949008
TE101	iTSS-3893719	111	126	129	34	iTSS	-	3893719	iTSS, 716 bp inside of gene TE101_16890.	FAD:protein FMN transferase ApbE	-0.0617914	7.36531	0.937944	0.995351
TE101	gTSS-3894468	31	1	7	0	gTSS	-	3894468	gTSS, 33 bp upstream of gene TE101_16890.	FAD:protein FMN transferase ApbE	-2.19279	4.27704	0.25867	0.466061
TE101	iTSS-3896058	0	9	7	9	iTSS	-	3896058	iTSS, 376 bp inside of gene TE101_16900.	NADH:ubiquinone reductase (Na(+)-transporting) subunit E	1.98201	4.00521	0.274816	0.48333
TE101	iTSS-3896217	0	0	10	1	iTSS	-	3896217	iTSS, 217 bp inside of gene TE101_16900.	NADH:ubiquinone reductase (Na(+)-transporting) subunit E	5.60859	2.96963	0.0282892	0.086284
TE101	aTSS+3897860	21	2	5	0	aTSS	+	3897860	aTSS, 1177 bp downstream of reverse gene TE101_16915	NADH:ubiquinone reductase (Na(+)-transporting) subunit B	-2.10616	3.88438	0.228932	0.429653
TE101	nTSS-3900681	41	110	15	11	nTSS	-	3900681	nTSS, at position 3900680 on - strand, before gene TE101_16920, antistrand nearest gene is TE101_16935	nTSS	-1.64932	6.10499	0.0871923	0.211097
TE101	gTSS-3903083	34	28	24	16	gTSS	-	3903083	gTSS, 84 bp upstream of gene TE101_16930.	peptidylprolyl isomerase	0.0996748	5.62245	0.93128	0.991832
TE101	gTSS+3903213	4	8	23	14	gTSS	+	3903213	gTSS, 20 bp upstream of gene TE101_16935.	phosphoenolpyruvate carboxylase	2.39728	4.80915	0.060897	0.15741
TE101	gTSS-3906977	0	19	19	10	gTSS	-	3906977	gTSS, 38 bp upstream of gene TE101_16940.	malate dehydrogenase	1.52131	4.62669	0.313104	0.526628	ArgR_26-5
TE101	gTSS+3907124	25	44	11	29	gTSS	+	3907124	gTSS, 53 bp upstream of gene TE101_16945.	arginine repressor	0.438992	5.85018	0.681152	0.836508	ArgR_26-5
TE101	gTSS-3911792	4	32	15	0	gTSS	-	3911792	gTSS, 38 bp upstream of gene TE101_16955.	TonB-dependent receptor	-0.931167	4.35537	0.573162	0.765691	EXPREG_00000870 (RutR)
TE101	iTSS+3912151	0	33	16	5	iTSS	+	3912151	iTSS, 11 bp inside of gene TE101_16960.	hypothetical protein	0.123961	4.56225	0.966484	1
TE101	iTSS+3912318	18	10	0	2	iTSS	+	3912318	iTSS, 178 bp inside of gene TE101_16960.	hypothetical protein	-2.68432	3.9786	0.211923	0.408899
TE101	gTSS+3914169	0	14	46	5	gTSS	+	3914169	gTSS, 26 bp upstream of gene TE101_16970.	uridine kinase	2.32854	4.84267	0.120374	0.268903
TE101	iTSS+3914401	0	0	15	17	iTSS	+	3914401	iTSS, 206 bp inside of gene TE101_16970.	uridine kinase	7.71787	4.54399	0.000987564	0.0136562
TE101	iTSS+3915149	0	0	10	6	iTSS	+	3915149	iTSS, 318 bp inside of gene TE101_16975.	transporter	6.49676	3.54782	0.00561106	0.0374131
TE101	gTSS+3916111	5	17	3	7	gTSS	+	3916111	gTSS, 101 bp upstream of gene TE101_16980.	2OG-Fe(II) oxygenase	0.0776668	4.14117	1	1	EXPREG_00000870 (RutR)
TE101	iTSS-3917530	0	0	10	3	iTSS	-	3917530	iTSS, 734 bp inside of gene TE101_16985.	hypothetical protein	6.01415	3.21967	0.00885607	0.0408441
TE101	gTSS+3919166	0	17	4	6	gTSS	+	3919166	gTSS, 113 bp upstream of gene TE101_16995.	hypothetical protein	0.46917	3.90717	0.804029	0.918075
TE101	gTSS+3919800	384	1284	1040	380	gTSS	+	3919800	gTSS, 33 bp upstream of gene TE101_17000.	diguanylate cyclase response regulator	0.473532	10.3157	0.483048	0.687854
TE101	gTSS-3929890	3	12	1	1	gTSS	-	3929890	gTSS, 74 bp upstream of gene TE101_17030.	mechanosensitive ion channel protein MscS	-1.99996	3.26739	0.248473	0.453488
TE101	iTSS+3932379	66	48	34	10	iTSS	+	3932379	iTSS, 283 bp inside of gene TE101_17045.	ribosomal protein S6 modification protein	-0.906932	6.06025	0.328008	0.541237
TE101	gTSS-3934230	0	11	29	3	gTSS	-	3934230	gTSS, 38 bp upstream of gene TE101_17055.	DNA-binding response regulator	1.99635	4.3158	0.239958	0.443038
TE101	gTSS-3936201	0	0	9	7	gTSS	-	3936201	gTSS, 44 bp upstream of gene TE101_17060.	acetate--CoA ligase	6.57897	3.59949	0.00618727	0.0374131
TE101	gTSS+3936352	5	7	5	1	gTSS	+	3936352	gTSS, 51 bp upstream of gene TE101_17065.	porin	-0.47523	3.37312	0.755693	0.884039
TE101	iTSS-3939476	1	5	5	6	iTSS	-	3939476	iTSS, 500 bp inside of gene TE101_17075.	aldo/keto reductase	1.8478	3.56853	0.214675	0.412512
TE101	iTSS-3940231	19	5	3	0	iTSS	-	3940231	iTSS, 886 bp inside of gene TE101_17080.	chemotaxis protein	-2.723	3.82078	0.130541	0.285392
TE101	iTSS-3940279	12	11	0	0	iTSS	-	3940279	iTSS, 838 bp inside of gene TE101_17080.	chemotaxis protein	-6.32299	3.58206	0.00807382	0.0400846
TE101	gTSS-3941197	388	461	237	95	gTSS	-	3941197	gTSS, 80 bp upstream of gene TE101_17080.	chemotaxis protein	-0.739416	8.89228	0.265722	0.475826
TE101	gTSS+3941332	127	335	180	69	gTSS	+	3941332	gTSS, 179 bp upstream of gene TE101_17085.	peptidase S8	-0.196155	8.15231	0.784609	0.906045
TE101	gTSS+3944058	401	514	437	207	gTSS	+	3944058	gTSS, 23 bp upstream of gene TE101_17090.	hypothetical protein	0.176785	9.40072	0.787504	0.907482
TE101	iTSS+3944296	11	12	6	6	iTSS	+	3944296	iTSS, 215 bp inside of gene TE101_17090.	hypothetical protein	-0.0684164	4.24349	1	1
TE101	iTSS+3944326	15	0	15	22	iTSS	+	3944326	iTSS, 245 bp inside of gene TE101_17090.	hypothetical protein	2.10168	5.1151	0.172425	0.350132
TE101	gTSS+3945077	0	0	59	12	gTSS	+	3945077	gTSS, 9 bp upstream of gene TE101_17095.	hypothetical protein	8.32245	5.14374	5.16447e-05	0.00161677
TE101	iTSS+3945110	0	0	59	41	iTSS	+	3945110	iTSS, 24 bp inside of gene TE101_17095.	hypothetical protein	9.20383	5.96496	2.59121e-07	1.82518e-05
TE101	iTSS+3945347	0	0	23	5	iTSS	+	3945347	iTSS, 261 bp inside of gene TE101_17095.	hypothetical protein	7.01156	3.99066	0.00485004	0.0374131
TE101	iTSS+3945626	0	0	47	11	iTSS	+	3945626	iTSS, 540 bp inside of gene TE101_17095.	hypothetical protein	8.07005	4.90905	0.000142856	0.00365907
TE101	aTSS-3945817	3	15	9	0	aTSS	-	3945817	aTSS, 731 bp downstream of forward gene TE101_17095	hypothetical protein	-0.637901	3.67262	0.638112	0.810769
TE101	gTSS+3945915	42	14	19	8	gTSS	+	3945915	gTSS, 90 bp upstream of gene TE101_17100.	serine/threonine protein kinase	-0.559417	5.29643	0.64421	0.812108
TE101	iTSS+3949430	0	0	17	9	iTSS	+	3949430	iTSS, 274 bp inside of gene TE101_17105.	two-component sensor histidine kinase	7.16722	4.0854	0.00415375	0.0374131
TE101	iTSS+3949630	12	10	0	0	iTSS	+	3949630	iTSS, 474 bp inside of gene TE101_17105.	two-component sensor histidine kinase	-6.26959	3.54374	0.00766377	0.0389935
TE101	iTSS-3952997	0	0	16	12	iTSS	-	3952997	iTSS, 175 bp inside of gene TE101_17115.	peptidase S8	7.39008	4.2638	0.00256032	0.0285691
TE101	gTSS-3953194	122	515	220	128	gTSS	-	3953194	gTSS, 22 bp upstream of gene TE101_17115.	peptidase S8	0.0165749	8.66717	0.982492	1
TE101	gTSS-3953964	16	33	9	41	gTSS	-	3953964	gTSS, 26 bp upstream of gene TE101_17120.	hypothetical protein	1.38194	5.93315	0.228327	0.428875
TE101	iTSS-3954435	22	36	12	0	iTSS	-	3954435	iTSS, 229 bp inside of gene TE101_17125.	hypothetical protein	-2.00999	4.80799	0.133416	0.289154
TE101	nTSS+3956507	8	5	2	1	nTSS	+	3956507	nTSS, at position 3956506 on + strand, before gene TE101_17215, antistrand nearest gene is TE101_17130	nTSS	-1.49214	3.30298	0.345243	0.560021
TE101	gTSS-3959837	0	0	64	36	gTSS	-	3959837	gTSS, 33 bp upstream of gene TE101_17140.	translation elongation factor Tu	9.13039	5.89575	3.44546e-07	2.28413e-05
TE101	iTSS-3962641	6	40	15	4	iTSS	-	3962641	iTSS, 620 bp inside of gene TE101_17175.	UDP-N-acetylenolpyruvoylglucosamine reductase	-0.603972	4.75792	0.683464	0.837872
TE101	gTSS-3963286	0	29	6	7	gTSS	-	3963286	gTSS, 25 bp upstream of gene TE101_17175.	UDP-N-acetylenolpyruvoylglucosamine reductase	0.033687	4.35153	1	1
TE101	gTSS-3965152	3	10	1	3	gTSS	-	3965152	gTSS, 153 bp upstream of gene TE101_17180.	chemotaxis protein	-0.586429	3.38998	0.896697	0.976013
TE101	gTSS-3966486	5.6	4.6	10.2	2.8	gTSS	-	3966486	gTSS, 18 bp upstream of gene TE101_17190.	hypothetical protein	0.817137	3.5888	0.634069	0.809162
TE101	gTSS-3967160	0	14	17	6	gTSS	-	3967160	gTSS, 25 bp upstream of gene TE101_17195.	hypothetical protein	1.48703	4.24319	0.375874	0.590397
TE101	nTSS-3967421	2	12	0	1	nTSS	-	3967421	nTSS, at position 3967420 on - strand, before gene TE101_17195, antistrand nearest gene is TE101_17215	nTSS	-2.62314	3.14315	0.210539	0.406994
TE101	nTSS-3972955	110.5	188	87	14	nTSS	-	3972955	nTSS, at position 3972954 on - strand, before gene TE101_17210, antistrand nearest gene is TE101_17215	nTSS	-1.14986	7.21564	0.134178	0.290392
TE101	nTSS+3973046	32	46	21	10	nTSS	+	3973046	nTSS, at position 3973045 on + strand, before gene TE101_17215, antistrand nearest gene is TE101_17210	nTSS	-0.642862	5.56249	0.536024	0.737135
TE101	gTSS+3973111	121	207	200	77	gTSS	+	3973111	gTSS, 194 bp upstream of gene TE101_17215.	hypothetical protein	0.402458	8.01916	0.558259	0.755524
TE101	gTSS+3973286	17	0	112	73	gTSS	+	3973286	gTSS, 19 bp upstream of gene TE101_17215.	hypothetical protein	4.00293	6.90401	0.000396874	0.00764576
TE101	iTSS-3981915	1	35	46	3	iTSS	-	3981915	iTSS, 1235 bp inside of gene TE101_17245.	hypothetical protein	0.865594	5.07421	0.541437	0.74031
TE101	gTSS+3983331	19	9	6	3	gTSS	+	3983331	gTSS, 34 bp upstream of gene TE101_17250.	mannose-1-phosphate guanylyltransferase/mannose-6-phosphate isomerase	-1.05823	4.24128	0.483085	0.687854
TE101	iTSS-3985217	0	4	14	4	iTSS	-	3985217	iTSS, 840 bp inside of gene TE101_17255.	UDP-glucose 6-dehydrogenase	2.74029	3.69618	0.0709561	0.178898
TE101	aTSS+3989964	0	0	13	1	aTSS	+	3989964	aTSS, 8 bp downstream of reverse gene TE101_17270	dTDP-4-dehydrorhamnose reductase	5.89796	3.16521	0.0167885	0.0594056
TE101	gTSS-3993021	12	7	0	0	gTSS	-	3993021	gTSS, 156 bp upstream of gene TE101_17285.	phosphoglucosamine mutase	-6.09585	3.42148	0.0101187	0.0440301
TE101	iTSS-3995048	27	16	15	8	iTSS	-	3995048	iTSS, 829 bp inside of gene TE101_17295.	alanine racemase	-0.28297	5.0046	0.840507	0.941602
TE101	iTSS-3998027	11	1	6	0	iTSS	-	3998027	iTSS, 2678 bp inside of gene TE101_17305.	hypothetical protein	-0.91707	3.40669	0.576152	0.766723
TE101	aTSS+4001110	0	0	11	3	aTSS	+	4001110	aTSS, 1598 bp downstream of reverse gene TE101_17310	hypothetical protein	6.09769	3.27873	0.00739324	0.0379598
TE101	iTSS-4001670	0	0	7	7	iTSS	-	4001670	iTSS, 1038 bp inside of gene TE101_17310.	hypothetical protein	6.457	3.50007	0.00757003	0.0386913
TE101	gTSS-4002740	115	141	118	41	gTSS	-	4002740	gTSS, 32 bp upstream of gene TE101_17310.	hypothetical protein	-0.11513	7.44127	0.880547	0.966758
TE101	gTSS+4002843	232	146	250	41	gTSS	+	4002843	gTSS, 92 bp upstream of gene TE101_17315.	hypothetical protein	-0.102704	8.07942	0.890907	0.971996
TE101	iTSS+4003840	14	14	1	0	iTSS	+	4003840	iTSS, 905 bp inside of gene TE101_17315.	hypothetical protein	-4.09554	3.81852	0.0243849	0.0777421
TE101	gTSS+4011820	85	199	66	26	gTSS	+	4011820	gTSS, 50 bp upstream of gene TE101_17350.	hypothetical protein	-0.935885	7.18521	0.219153	0.417625
TE101	iTSS-4012653	0	0	14	3	iTSS	-	4012653	iTSS, 127 bp inside of gene TE101_17355.	50S ribosomal protein L17	6.31504	3.4413	0.00724274	0.0379598
TE101	gTSS-4015117	0	0	13	10	gTSS	-	4015117	gTSS, 249 bp upstream of gene TE101_17370.	30S ribosomal protein S11	7.11318	4.02439	0.00469779	0.0374131
TE101	gTSS-4015281	29	31	60	24	gTSS	-	4015281	gTSS, 42 bp upstream of gene TE101_17375.	30S ribosomal protein S13	1.0835	6.09793	0.217846	0.416391
TE101	gTSS-4015599	0	0	35	11	gTSS	-	4015599	gTSS, 68 bp upstream of gene TE101_17380.	50S ribosomal protein L36	7.82195	4.67712	0.000352117	0.00702327
TE101	gTSS-4015748	0	0	118	55	gTSS	-	4015748	gTSS, 217 bp upstream of gene TE101_17380.	50S ribosomal protein L36	9.8569	6.60492	8.64458e-10	1.77135e-07
TE101	iTSS-4016005	0	0	10	6	iTSS	-	4016005	iTSS, 884 bp inside of gene TE101_17385.	preprotein translocase subunit SecY	6.49676	3.54782	0.00561106	0.0374131
TE101	gTSS-4016951	0	0	15	2	gTSS	-	4016951	gTSS, 62 bp upstream of gene TE101_17385.	preprotein translocase subunit SecY	6.22862	3.38876	0.00938662	0.0414852
TE101	iTSS-4018684	0	0	15	6	iTSS	-	4018684	iTSS, 244 bp inside of gene TE101_17410.	50S ribosomal protein L6	6.77014	3.77189	0.00543748	0.0374131
TE101	iTSS-4019643	0	0	12	13	iTSS	-	4019643	iTSS, 10 bp inside of gene TE101_17420.	30S ribosomal protein S14	7.34643	4.21126	0.00347883	0.034696
TE101	gTSS-4021019	19	16	12	2	gTSS	-	4021019	gTSS, 101 bp upstream of gene TE101_17435.	50S ribosomal protein L14	-0.941574	4.48705	0.464725	0.670648
TE101	iTSS-4022511	0	0	5	16	iTSS	-	4022511	iTSS, 737 bp inside of gene TE101_17440.	hybrid sensor histidine kinase/response regulator	7.37734	4.20335	0.00605221	0.0374131
TE101	iTSS-4022748	0	0	25	11	iTSS	-	4022748	iTSS, 500 bp inside of gene TE101_17440.	hybrid sensor histidine kinase/response regulator	7.57496	4.44645	0.00102999	0.0139809
TE101	gTSS-4023305	243	728	322	113	gTSS	-	4023305	gTSS, 57 bp upstream of gene TE101_17440.	hybrid sensor histidine kinase/response regulator	-0.477647	9.0771	0.488064	0.693192
TE101	iTSS-4028244	1	20	12	8	iTSS	-	4028244	iTSS, 2184 bp inside of gene TE101_17460.	ribonuclease R	0.896726	4.39921	0.577291	0.767226
TE101	iTSS-4028827	0	0	3	18	iTSS	-	4028827	iTSS, 1601 bp inside of gene TE101_17460.	ribonuclease R	7.47885	4.28175	0.00669164	0.0374131
TE101	gTSS-4030560	0	3	22	5	gTSS	-	4030560	gTSS, 132 bp upstream of gene TE101_17460.	ribonuclease R	3.6262	4.04272	0.0403071	0.114136
TE101	gTSS+4035211	0	10	18	1	gTSS	+	4035211	gTSS, 46 bp upstream of gene TE101_17475.	hypothetical protein	1.3257	3.80616	0.434474	0.642589
TE101	iTSS-4036793	0	0	18	7	iTSS	-	4036793	iTSS, 192 bp inside of gene TE101_17485.	flagellar protein MotX	7.01213	3.96878	0.0044711	0.0374131
TE101	gTSS-4037017	115	107	341	167	gTSS	-	4037017	gTSS, 32 bp upstream of gene TE101_17485.	flagellar protein MotX	1.84891	8.51248	0.00881643	0.0408441
TE101	gTSS+4039177	4	28	31	7	gTSS	+	4039177	gTSS, 98 bp upstream of gene TE101_17500.	NAD(P)H-flavin reductase	0.852928	4.95213	0.498441	0.700428
TE101	iTSS-4044015	0	2	7	3	iTSS	-	4044015	iTSS, 1802 bp inside of gene TE101_17515.	histidine kinase	2.84927	3.14051	0.0654132	0.166412
TE101	gTSS+4046015	0	4	13	16	gTSS	+	4046015	gTSS, 29 bp upstream of gene TE101_17520.	transcriptional regulator	3.88911	4.52065	0.0133099	0.0520843
TE101	nTSS+4049106	17	26	21	4	nTSS	+	4049106	nTSS, at position 4049105 on + strand, before gene TE101_17580, antistrand nearest gene is TE101_17535	nTSS	-0.328937	4.88667	0.785815	0.906926
TE101	nTSS+4049252	130	324	107	41	nTSS	+	4049252	nTSS, at position 4049251 on + strand, before gene TE101_17580, antistrand nearest gene is TE101_17535	nTSS	-0.927731	7.84354	0.199147	0.390322
TE101	nTSS+4049366	225	1174	362	134	nTSS	+	4049366	nTSS, at position 4049365 on + strand, before gene TE101_17580, antistrand nearest gene is TE101_17535	nTSS	-0.74619	9.44497	0.313547	0.526628	phoB3
TE101	nTSS-4053453	367	655	203	132	nTSS	-	4053453	nTSS, at position 4053452 on - strand, before gene TE101_17550, antistrand nearest gene is TE101_17530	nTSS	-0.773103	9.09575	0.259221	0.466516
TE101	gTSS-4056659	9	4	13	0	gTSS	-	4056659	gTSS, 30 bp upstream of gene TE101_17565.	bifunctional demethylmenaquinone methyltransferase/2-methoxy-6-polyprenyl-1,4-benzoquinol methylase	0.0582779	3.73166	1	1
TE101	gTSS+4059839	0	21	36	13	gTSS	+	4059839	gTSS, 24 bp upstream of gene TE101_17580.	response regulator	2.009	5.09929	0.141291	0.30179
TE101	aTSS-4060069	17	10	8	0	aTSS	-	4060069	aTSS, 206 bp downstream of forward gene TE101_17580	response regulator	-1.59111	4.05846	0.285871	0.496037
TE101	gTSS+4061127	10	36	1	1	gTSS	+	4061127	gTSS, 155 bp upstream of gene TE101_17590.	histidine kinase	-3.5541	4.31993	0.0375896	0.108485
TE101	gTSS+4075367	61	77	41	11	gTSS	+	4075367	gTSS, 59 bp upstream of gene TE101_17625.	hypothetical protein	-0.900635	6.25997	0.281561	0.490827
TE101	iTSS+4081073	0	10	18	5	iTSS	+	4081073	iTSS, 177 bp inside of gene TE101_17645.	biopolymer transporter ExbB	1.87807	4.10512	0.245979	0.450849
TE101	gTSS-4085320	0	12	13	3	gTSS	-	4085320	gTSS, 47 bp upstream of gene TE101_17660.	hydroxymethylglutaryl-CoA reductase	1.06813	3.84321	0.555325	0.753584
TE101	gTSS+4090999	19	38	41	35	gTSS	+	4090999	gTSS, 22 bp upstream of gene TE101_17690.	hypothetical protein	1.33869	6.12697	0.14846	0.311573
TE101	gTSS-4093917	0	0	8	2	gTSS	-	4093917	gTSS, 71 bp upstream of gene TE101_17705.	HslU--HslV peptidase proteolytic subunit	5.61266	2.96098	0.0229263	0.0741404
TE101	gTSS+4094051	32	57	28	4	gTSS	+	4094051	gTSS, 99 bp upstream of gene TE101_17710.	DNA-binding protein	-1.05928	5.57283	0.296927	0.509729
TE101	gTSS+4094132	0	0	12	5	gTSS	+	4094132	gTSS, 18 bp upstream of gene TE101_17710.	DNA-binding protein	6.47737	3.54494	0.00510983	0.0374131
TE101	gTSS-4096284	13	15	24	8	gTSS	-	4096284	gTSS, 101 bp upstream of gene TE101_17720.	cell division protein FtsN	0.742	4.86423	0.51795	0.720653
TE101	aTSS+4098296	12	3	0	0	aTSS	+	4098296	aTSS, 208 bp downstream of reverse gene TE101_17725	primosomal protein N'	-5.82633	3.23793	0.0218789	0.0723094
TE101	gTSS-4098699	7	16	1	1	gTSS	-	4098699	gTSS, 195 bp upstream of gene TE101_17725.	primosomal protein N'	-2.62859	3.65293	0.120624	0.269195
TE101	gTSS+4098859	0	38	14	20	gTSS	+	4098859	gTSS, 112 bp upstream of gene TE101_17730.	50S ribosomal protein L31	1.10835	5.24038	0.44082	0.647744
TE101	nTSS+4099984	38	80	12	33	nTSS	+	4099984	nTSS, at position 4099983 on + strand, before gene TE101_17745, antistrand nearest gene is TE101_17740	nTSS	-0.132234	6.28931	0.92973	0.991301
TE101	iTSS+4100566	9	24	2	0	iTSS	+	4100566	iTSS, 179 bp inside of gene TE101_17745.	malate dehydrogenase	-3.4155	3.95149	0.0497262	0.134553
TE101	gTSS-4102152	0	7	24	6	gTSS	-	4102152	gTSS, 34 bp upstream of gene TE101_17750.	transcriptional regulator	2.70344	4.27333	0.0820446	0.201447	metJ;MX000145
TE101	gTSS-4105244	30	28	27	7	gTSS	-	4105244	gTSS, 21 bp upstream of gene TE101_17770.	hypothetical protein	-0.308126	5.33814	0.786829	0.907482
TE101	gTSS+4105257	0	12	24	4	gTSS	+	4105257	gTSS, 155 bp upstream of gene TE101_17775.	prolyl aminopeptidase	1.78043	4.26508	0.294438	0.506614	MX000063 (SenS)
TE101	gTSS-4105363	53	57	15	8	gTSS	-	4105363	gTSS, 140 bp upstream of gene TE101_17770.	hypothetical protein	-1.57373	5.79085	0.12093	0.26961
TE101	gTSS+4107022	11	23	61	12	gTSS	+	4107022	gTSS, 29 bp upstream of gene TE101_17785.	GNAT family N-acetyltransferase	1.56565	5.57633	0.132634	0.28829
TE101	iTSS-4108369	0	0	131	67	iTSS	-	4108369	iTSS, 580 bp inside of gene TE101_17790.	RNA polymerase factor sigma-32	10.0841	6.82767	1.58587e-10	3.97172e-08
TE101	iTSS-4108474	0	0	27	14	iTSS	-	4108474	iTSS, 475 bp inside of gene TE101_17790.	RNA polymerase factor sigma-32	7.81601	4.65768	0.000412389	0.00774605
TE101	iTSS-4108482	0	0	22	7	iTSS	-	4108482	iTSS, 467 bp inside of gene TE101_17790.	RNA polymerase factor sigma-32	7.16445	4.1037	0.00390713	0.0372695
TE101	iTSS-4108608	0	0	47	56	iTSS	-	4108608	iTSS, 341 bp inside of gene TE101_17790.	RNA polymerase factor sigma-32	9.42875	6.17917	1.78485e-07	1.43681e-05
TE101	iTSS-4108710	2	1	54	35	iTSS	-	4108710	iTSS, 239 bp inside of gene TE101_17790.	RNA polymerase factor sigma-32	5.50962	5.80941	1.50228e-05	0.000573924
TE101	gTSS-4108969	513	286	366	104	gTSS	-	4108969	gTSS, 20 bp upstream of gene TE101_17790.	RNA polymerase factor sigma-32	-0.355309	9.0507	0.616136	0.798143
TE101	nTSS-4109229	0	0	27	32	nTSS	-	4109229	nTSS, at position 4109228 on - strand, before gene TE101_17790, antistrand nearest gene is TE101_17795	nTSS	8.61998	5.39168	2.96678e-05	0.0010132
TE101	nTSS-4109384	39	75	17	81	nTSS	-	4109384	nTSS, at position 4109383 on - strand, before gene TE101_17790, antistrand nearest gene is TE101_17795	nTSS	1.15124	6.96668	0.254401	0.460578
TE101	gTSS+4109434	20	11	13	2	gTSS	+	4109434	gTSS, 120 bp upstream of gene TE101_17795.	diguanylate phosphodiesterase	-0.736208	4.43811	0.613553	0.796171
TE101	gTSS-4113354	9	12	0	0	gTSS	-	4113354	gTSS, 63 bp upstream of gene TE101_17805.	cell division protein FtsX	-6.1518	3.46431	0.00847966	0.040457
TE101	iTSS-4114369	0	0	7	5	iTSS	-	4114369	iTSS, 1323 bp inside of gene TE101_17815.	signal recognition particle-docking protein FtsY	6.11951	3.27593	0.00854976	0.040457
TE101	gTSS-4115753	21	26	59	2	gTSS	-	4115753	gTSS, 61 bp upstream of gene TE101_17815.	signal recognition particle-docking protein FtsY	0.528195	5.4276	0.688907	0.83964
TE101	nTSS+4117966	22	24	0	1	nTSS	+	4117966	nTSS, at position 4117965 on + strand, before gene TE101_17835, antistrand nearest gene is TE101_17830	nTSS	-4.42769	4.38911	0.0298381	0.0901542
TE101	gTSS+4118098	41	9	11	1	gTSS	+	4118098	gTSS, 97 bp upstream of gene TE101_17835.	helix-turn-helix domain-containing protein	-1.88274	4.82243	0.165429	0.338056
TE101	gTSS-4119905	0	0	10	6	gTSS	-	4119905	gTSS, 65 bp upstream of gene TE101_17840.	aminopeptidase PepB	6.49676	3.54782	0.00561106	0.0374131
TE101	gTSS+4120801	54	76	90	13	gTSS	+	4120801	gTSS, 200 bp upstream of gene TE101_17850.	RNA polymerase-binding protein DksA	0.0229843	6.53377	1	1
TE101	gTSS+4120954	26	23	26	5	gTSS	+	4120954	gTSS, 47 bp upstream of gene TE101_17850.	RNA polymerase-binding protein DksA	-0.274946	5.13442	0.821035	0.928089
TE101	gTSS+4122438	0	7	32	13	gTSS	+	4122438	gTSS, 108 bp upstream of gene TE101_17860.	poly(A) polymerase	3.41676	4.83034	0.0138202	0.0532491
TE101	gTSS+4128247	8	53	34	9	gTSS	+	4128247	gTSS, 134 bp upstream of gene TE101_17885.	EAL domain-containing protein	0.151978	5.42763	0.928515	0.991301
TE101	gTSS+4132360	33	64	57	51	gTSS	+	4132360	gTSS, 33 bp upstream of gene TE101_17905.	proteobacterial dedicated sortase system response regulator	1.0984	6.70965	0.183414	0.365531
TE101	gTSS+4135350	24	24	15	3	gTSS	+	4135350	gTSS, 189 bp upstream of gene TE101_17915.	methylamine utilization protein	-0.986068	4.85217	0.409255	0.619573
TE101	gTSS-4141263	21	12	2	1	gTSS	-	4141263	gTSS, 81 bp upstream of gene TE101_17935.	hypothetical protein	-2.83057	4.13581	0.092563	0.221014
TE101	gTSS-4143267	19	3	18	2	gTSS	-	4143267	gTSS, 122 bp upstream of gene TE101_17940.	carbon starvation protein A	-0.00706183	4.36566	1	1
TE101	nTSS+4162796	9	6	1	12	nTSS	+	4162796	nTSS, at position 4162795 on + strand, before gene TE101_18035, antistrand nearest gene is TE101_18030	nTSS	1.08051	4.27782	0.52868	0.730621
TE101	gTSS-4165349	0	0	33	15	gTSS	-	4165349	gTSS, 71 bp upstream of gene TE101_18040.	translation elongation factor Tu	7.9995	4.82873	0.000187148	0.00439409
TE101	iTSS-4166326	0	0	11	3	iTSS	-	4166326	iTSS, 1118 bp inside of gene TE101_18045.	translation elongation factor G	6.09769	3.27873	0.00739324	0.0379598
TE101	gTSS-4168572	49	117	72	17	gTSS	-	4168572	gTSS, 180 bp upstream of gene TE101_18055.	30S ribosomal protein S12	-0.358359	6.64439	0.67141	0.830603
TE101	gTSS-4172936	0	0	14	8	gTSS	-	4172936	gTSS, 62 bp upstream of gene TE101_18060.	DNA-directed RNA polymerase subunit beta'	6.9496	3.90175	0.0052434	0.0374131
TE101	gTSS-4177115	13	25	10	5	gTSS	-	4177115	gTSS, 131 bp upstream of gene TE101_18065.	DNA-directed RNA polymerase subunit beta	-0.609055	4.61326	0.674891	0.83308
TE101	gTSS-4178368	0	0	8	13	gTSS	-	4178368	gTSS, 105 bp upstream of gene TE101_18075.	50S ribosomal protein L10	7.21479	4.08076	0.00604833	0.0374131
TE101	gTSS-4178533	0	1	114	67	gTSS	-	4178533	gTSS, 270 bp upstream of gene TE101_18075.	50S ribosomal protein L10	7.91727	6.75175	3.77181e-10	8.5e-08
TE101	iTSS-4178714	0	0	31	2	iTSS	-	4178714	iTSS, 551 bp inside of gene TE101_18080.	50S ribosomal protein L1	7.02335	4.03752	0.00792741	0.0397075
TE101	iTSS-4179258	0	0	17	11	iTSS	-	4179258	iTSS, 7 bp inside of gene TE101_18080.	50S ribosomal protein L1	7.34066	4.22636	0.00272926	0.0294011
TE101	gTSS-4179783	448	584	1451	263	gTSS	-	4179783	gTSS, 85 bp upstream of gene TE101_18085.	50S ribosomal protein L11	1.11331	10.1383	0.0965793	0.227234
TE101	iTSS-4181080	0	0	8	5	iTSS	-	4181080	iTSS, 62 bp inside of gene TE101_18100.	transcription termination/antitermination protein NusG	6.20035	3.33454	0.00727054	0.0379598
TE101	gTSS-4181212	0	2	18	3	gTSS	-	4181212	gTSS, 70 bp upstream of gene TE101_18100.	transcription termination/antitermination protein NusG	3.69742	3.70396	0.0262481	0.0827458
TE101	gTSS-4181588	0	0	91	19	gTSS	-	4181588	gTSS, 64 bp upstream of gene TE101_18105.	preprotein translocase subunit SecE	8.95693	5.73895	1.34977e-06	7.60593e-05
TE101	gTSS+4184681	0	9	14	9	gTSS	+	4184681	gTSS, 124 bp upstream of gene TE101_18125.	peptidase M13	2.28147	4.22978	0.176333	0.355187
TE101	iTSS+4186075	0	5	13	2	iTSS	+	4186075	iTSS, 1270 bp inside of gene TE101_18125.	peptidase M13	2.06239	3.50315	0.175351	0.353843
TE101	iTSS-4189725	8	22	57	5	iTSS	-	4189725	iTSS, 1093 bp inside of gene TE101_18145.	ABC transporter substrate-binding protein	1.37859	5.2631	0.234913	0.437465
TE101	gTSS-4190906	141	262	97	6	gTSS	-	4190906	gTSS, 88 bp upstream of gene TE101_18145.	ABC transporter substrate-binding protein	-1.70606	7.48337	0.0442814	0.123375
TE101	gTSS-4191876	17	22	37	12	gTSS	-	4191876	gTSS, 42 bp upstream of gene TE101_18150.	dihydroorotase	0.883572	5.36746	0.413063	0.622001
TE101	aTSS+4194763	65	21	12	3	aTSS	+	4194763	aTSS, 222 bp downstream of reverse gene TE101_18170	mechanosensitive ion channel protein MscS	-2.15307	5.46072	0.0643137	0.164544
TE101	iTSS-4195386	0	0	5	31	iTSS	-	4195386	iTSS, 993 bp inside of gene TE101_18175.	MFS transporter	8.26718	5.02526	0.000708779	0.010799
TE101	iTSS-4196183	0	0	54	111	iTSS	-	4196183	iTSS, 196 bp inside of gene TE101_18175.	MFS transporter	10.2721	7.00642	5.11421e-09	7.20464e-07
TE101	gTSS+4196524	0	0	8	39	gTSS	+	4196524	gTSS, 84 bp upstream of gene TE101_18180.	amylosucrase	8.62279	5.37274	0.00017644	0.0042308
TE101	gTSS+4198715	358	737	242	55	gTSS	+	4198715	gTSS, 166 bp upstream of gene TE101_18185.	hypothetical protein	-1.3753	8.98222	0.0442157	0.123375
TE101	aTSS-4200222	19	42	6	3	aTSS	-	4200222	aTSS, 153 bp downstream of forward gene TE101_18195	dihydromonapterin reductase	-2.00963	4.85781	0.120065	0.268478
TE101	aTSS+4204519	9	13	0	1	aTSS	+	4204519	aTSS, 2598 bp downstream of reverse gene TE101_18220	DNA ligase-associated DEXH box helicase	-3.36883	3.59784	0.0734481	0.184151
TE101	gTSS+4212624	23	6	11	6	gTSS	+	4212624	gTSS, 57 bp upstream of gene TE101_18245.	elongation factor P-like protein YeiP	-0.216121	4.59003	0.92459	0.988158
TE101	iTSS-4221343	0	0	9	6	iTSS	-	4221343	iTSS, 613 bp inside of gene TE101_18290.	lipase	6.43355	3.49777	0.00616353	0.0374131
[truncated: 256 more rows]

## Sheet: Table S4
Supplementary Table S4. All TSSs up-regulated at 43 ppt
Chromosome	TSS_ID	TSSCount_37ppt_S1	TSSCount_37ppt_S2	TSSCount_43ppt_S3	TSSCount_43ppt_S4	Type	Strand	Position	TSS_Description	Associated_Gene_Product	logFC	logCPM	PValue	FDR
TE101	iTSS+367	0	0	10	5	iTSS	+	367	iTSS, 158 bp inside of gene TE101_00005.	chromosomal replication initiation protein DnaA	6.34741	3.44413	0.00590921	0.0374131
TE101	iTSS-8341	0	0	11	2	iTSS	-	8341	iTSS, 1085 bp inside of gene TE101_00030.	glycine--tRNA ligase subunit beta	5.91774	3.16157	0.0121496	0.0490706
TE101	iTSS-12000	0	0	13	3	iTSS	-	12000	iTSS, 186 bp inside of gene TE101_00050.	GTPase-activating protein	6.24714	3.38933	0.00639858	0.0374131
TE101	gTSS-17986	0	2	68	13	gTSS	-	17986	gTSS, 28 bp upstream of gene TE101_00070.	DNA polymerase I	5.62748	5.32742	0.000120913	0.00316904
TE101	gTSS-54949	0	12	49	25	gTSS	-	54949	gTSS, 25 bp upstream of gene TE101_00235.	bifunctional 4'-phosphopantothenoylcysteine decarboxylase/phosphopantothenoylcysteine synthetase	3.47746	5.56477	0.00544363	0.0374131
TE101	gTSS+60360	0	0	24	5	gTSS	+	60360	gTSS, 115 bp upstream of gene TE101_00270.	50S ribosomal protein L33	7.05056	4.02451	0.00467942	0.0374131
TE101	iTSS+112155	0	0	8	4	iTSS	+	112155	iTSS, 316 bp inside of gene TE101_00515.	guanylate kinase	6.02127	3.21709	0.00913088	0.0408597
TE101	iTSS+114232	0	0	10	4	iTSS	+	114232	iTSS, 1167 bp inside of gene TE101_00525.	bifunctional GTP diphosphokinase/guanosine-3',5'-bis(diphosphate) 3'-diphosphatase	6.18672	3.33488	0.00651462	0.0374131
TE101	gTSS-148216	1	12	28	38	gTSS	-	148216	gTSS, 54 bp upstream of gene TE101_00675.	hypothetical protein	3.49576	5.70794	0.00427863	0.0374131
TE101	iTSS-160887	0	0	10	7	iTSS	-	160887	iTSS, 961 bp inside of gene TE101_00725.	DNA helicase II	6.63586	3.64634	0.00584188	0.0374131
TE101	gTSS-167399	0	0	10	3	gTSS	-	167399	gTSS, 123 bp upstream of gene TE101_00750.	hypothetical protein	6.01415	3.21967	0.00885607	0.0408441
TE101	iTSS+215422	0	0	14	6	iTSS	+	215422	iTSS, 133 bp inside of gene TE101_00955.	agglutinin biogenesis protein MshI	6.72046	3.73015	0.00556207	0.0374131
TE101	gTSS+224319	0	2	62	10	gTSS	+	224319	gTSS, 294 bp upstream of gene TE101_01000.	hypothetical protein	5.42173	5.13995	0.000319269	0.00660214
TE101	gTSS+224329	0	0	21	39	gTSS	+	224329	gTSS, 284 bp upstream of gene TE101_01000.	hypothetical protein	8.7767	5.53595	2.41799e-05	0.000865104
TE101	iTSS+224631	0	0	25	4	iTSS	+	224631	iTSS, 18 bp inside of gene TE101_01000.	hypothetical protein	6.99068	3.9842	0.00571634	0.0374131
TE101	iTSS+224912	0	0	16	12	iTSS	+	224912	iTSS, 299 bp inside of gene TE101_01000.	hypothetical protein	7.39008	4.2638	0.00256032	0.0285691
TE101	gTSS+225052	0	0	6	6	gTSS	+	225052	gTSS, 101 bp upstream of gene TE101_01005.	agglutinin biogenesis protein MshB	6.22095	3.33419	0.00915445	0.0408597
TE101	iTSS+225473	0	0	27	10	iTSS	+	225473	iTSS, 320 bp inside of gene TE101_01005.	agglutinin biogenesis protein MshB	7.55961	4.43862	0.00110368	0.0147201
TE101	iTSS+230874	0	0	12	4	iTSS	+	230874	iTSS, 2404 bp inside of gene TE101_01035.	agglutinin biogenesis protein MshQ	6.3313	3.44269	0.00564675	0.0374131
TE101	iTSS+238539	0	0	22	6	iTSS	+	238539	iTSS, 1452 bp inside of gene TE101_01065.	TIGR02099 family protein	7.07068	4.03122	0.00447321	0.0374131
TE101	iTSS+238662	0	0	11	7	iTSS	+	238662	iTSS, 1575 bp inside of gene TE101_01065.	TIGR02099 family protein	6.69008	3.69149	0.0055734	0.0374131
TE101	gTSS-243922	0	0	11	3	gTSS	-	243922	gTSS, 77 bp upstream of gene TE101_01080.	hypothetical protein	6.09769	3.27873	0.00739324	0.0379598
TE101	gTSS-244490	0	2	153	23	gTSS	-	244490	gTSS, 26 bp upstream of gene TE101_01085.	hypothetical protein	6.66829	6.32207	1.92165e-07	1.49358e-05
TE101	gTSS+259398	0	1	25	18	gTSS	+	259398	gTSS, 492 bp upstream of gene TE101_01160.	hypothetical protein	5.92784	4.82958	0.000223874	0.00499617
TE101	gTSS+259635	0	0	15	3	gTSS	+	259635	gTSS, 255 bp upstream of gene TE101_01160.	hypothetical protein	6.37925	3.49127	0.00688106	0.0374821
TE101	gTSS+259830	0	0	39	32	gTSS	+	259830	gTSS, 60 bp upstream of gene TE101_01160.	hypothetical protein	8.76622	5.53891	7.69869e-06	0.000333709
TE101	nTSS+261026	0	0	12	2	nTSS	+	261026	nTSS, at position 261025 on + strand, before gene TE101_01175, antistrand nearest gene is TE101_01165	nTSS	6.00415	3.22214	0.0102821	0.0444833
TE101	nTSS+274302	0	0	16	8	nTSS	+	274302	nTSS, at position 274301 on + strand, before gene TE101_01230, antistrand nearest gene is TE101_01225	nTSS	7.03253	3.97536	0.00463823	0.0374131
TE101	gTSS+285091	0	0	12	7	gTSS	+	285091	gTSS, 24 bp upstream of gene TE101_01305.	hypothetical protein	6.74185	3.73505	0.00536117	0.0374131
TE101	iTSS+298431	0	0	47	2	iTSS	+	298431	iTSS, 1027 bp inside of gene TE101_01365.	chemotaxis protein	7.53728	4.4748	0.00269714	0.0294011
TE101	iTSS+308336	0	0	17	4	iTSS	+	308336	iTSS, 1042 bp inside of gene TE101_01405.	chemotaxis protein	6.62769	3.67826	0.00574881	0.0374131
TE101	gTSS-337300	0	0	5	6	gTSS	-	337300	gTSS, 179 bp upstream of gene TE101_01510.	xylose isomerase	6.14217	3.27444	0.0112512	0.0467037
TE101	nTSS+349701	0	0	148	89	nTSS	+	349701	nTSS, at position 349700 on + strand, before gene TE101_01575, antistrand nearest gene is TE101_01555	nTSS	10.4011	7.13964	1.83573e-11	5.91104e-09
TE101	iTSS+369923	0	1	8	8	iTSS	+	369923	iTSS, 657 bp inside of gene TE101_01675.	3-deoxy-D-manno-octulosonic acid transferase	4.59945	3.68958	0.00733601	0.0379598
TE101	gTSS+395943	2	0	111	10	gTSS	+	395943	gTSS, 57 bp upstream of gene TE101_01775.	transcriptional regulator	5.88615	5.73169	9.19057e-05	0.00258944
TE101	iTSS+415726	0	0	19	19	iTSS	+	415726	iTSS, 1957 bp inside of gene TE101_01835.	DNA topoisomerase IV subunit A	7.92652	4.74005	0.000410008	0.00774605
TE101	gTSS-421312	0	0	8	9	gTSS	-	421312	gTSS, 18 bp upstream of gene TE101_01855.	succinylglutamate-semialdehyde dehydrogenase	6.78913	3.74518	0.00720955	0.0379598
TE101	gTSS-423686	0	6	100	47	gTSS	-	423686	gTSS, 112 bp upstream of gene TE101_01865.	aspartate aminotransferase family protein	5.34153	6.40871	1.01869e-06	5.8875e-05
TE101	iTSS-426581	0	0	14	7	iTSS	-	426581	iTSS, 612 bp inside of gene TE101_01880.	tryptophan--tRNA ligase	6.83897	3.81787	0.00557417	0.0374131
TE101	gTSS+428315	0	0	98	48	gTSS	+	428315	gTSS, 20 bp upstream of gene TE101_01890.	hypothetical protein	9.62898	6.38174	5.61868e-09	7.44971e-07
TE101	gTSS+429451	0	0	23	6	gTSS	+	429451	gTSS, 99 bp upstream of gene TE101_01900.	hypothetical protein	7.10836	4.06435	0.00430672	0.0374131
TE101	iTSS+441425	0	0	23	11	iTSS	+	441425	iTSS, 2332 bp inside of gene TE101_01950.	penicillin-sensitive transpeptidase	7.51996	4.39491	0.00135458	0.0175473
TE101	gTSS+485275	0	0	29	10	gTSS	+	485275	gTSS, 58 bp upstream of gene TE101_02155.	oligoribonuclease	7.61311	4.48816	0.000853975	0.0123509
TE101	iTSS+496835	0	0	10	4	iTSS	+	496835	iTSS, 151 bp inside of gene TE101_02220.	hypothetical protein	6.18672	3.33488	0.00651462	0.0374131
TE101	iTSS-502802	0	0	7	4	iTSS	-	502802	iTSS, 1072 bp inside of gene TE101_02245.	ATP-dependent RNA helicase RhlB	5.92951	3.15381	0.0115794	0.0476277
TE101	gTSS+503909	0	0	67	13	gTSS	+	503909	gTSS, 66 bp upstream of gene TE101_02250.	thioredoxin	8.48121	5.292	2.69734e-05	0.000935355
TE101	gTSS-511536	5	0	20	22	gTSS	-	511536	gTSS, 95 bp upstream of gene TE101_02270.	Na+/H+ antiporter NhaA	3.78737	5.00564	0.0101393	0.0440346
TE101	aTSS-523779	0	0	11	4	aTSS	-	523779	aTSS, 797 bp downstream of forward gene TE101_02335	adenylosuccinate synthase	6.26139	3.38992	0.00602435	0.0374131
TE101	iTSS+544193	0	0	10	9	iTSS	+	544193	iTSS, 924 bp inside of gene TE101_02425.	hypothetical protein	6.88376	3.82932	0.0062319	0.0374131
TE101	gTSS+568986	1	0	48	6	gTSS	+	568986	gTSS, 31 bp upstream of gene TE101_02590.	Xaa-Pro dipeptidase	5.64426	4.72432	0.00189598	0.0228545
TE101	gTSS+573178	35	74	988	183	gTSS	+	573178	gTSS, 48 bp upstream of gene TE101_02605.	50S ribosomal protein L21	3.86569	9.14428	5.05481e-07	3.11641e-05
TE101	gTSS+573337	0	9	1811	785	gTSS	+	573337	gTSS, 216 bp upstream of gene TE101_02610.	50S ribosomal protein L27	8.89778	10.4646	2.03447e-18	2.07107e-15
TE101	gTSS+573532	4	0	300	50	gTSS	+	573532	gTSS, 21 bp upstream of gene TE101_02610.	50S ribosomal protein L27	6.61441	7.31409	3.6989e-09	5.58855e-07
TE101	gTSS+573960	0	0	14	6	gTSS	+	573960	gTSS, 111 bp upstream of gene TE101_02615.	GTPase ObgE	6.72046	3.73015	0.00556207	0.0374131
TE101	iTSS+574926	0	0	22	15	iTSS	+	574926	iTSS, 855 bp inside of gene TE101_02615.	GTPase ObgE	7.76004	4.59859	0.000593104	0.00975807
TE101	gTSS-578769	516	961	2249	893	gTSS	-	578769	gTSS, 150 bp upstream of gene TE101_02645.	RNA polymerase sigma factor RpoS	1.75806	11.0798	0.00622238	0.0374131
TE101	iTSS-578989	0	0	524	129	iTSS	-	578989	iTSS, 569 bp inside of gene TE101_02650.	peptidase	11.5641	8.29188	8.16297e-16	3.67987e-13
TE101	iTSS-635843	0	0	18	5	iTSS	-	635843	iTSS, 319 bp inside of gene TE101_02870.	ATP-dependent RNA helicase	6.79687	3.80685	0.00535232	0.0374131
TE101	gTSS+667291	0	0	16	12	gTSS	+	667291	gTSS, 93 bp upstream of gene TE101_03025.	sodium-independent anion transporter	7.39008	4.2638	0.00256032	0.0285691
TE101	iTSS-688562	0	0	18	2	iTSS	-	688562	iTSS, 176 bp inside of gene TE101_03100.	disulfide bond formation protein DsbA	6.41746	3.53674	0.00819189	0.040457
TE101	iTSS+694957	0	0	69	18	iTSS	+	694957	iTSS, 141 bp inside of gene TE101_03130.	hypothetical protein	8.68163	5.47532	7.9386e-06	0.000337615
TE101	iTSS+709220	0	0	16	3	iTSS	+	709220	iTSS, 515 bp inside of gene TE101_03185.	chemotaxis protein	6.44022	3.5394	0.00658374	0.0374131
TE101	iTSS+709975	0	0	25	19	iTSS	+	709975	iTSS, 1270 bp inside of gene TE101_03185.	chemotaxis protein	8.04733	4.85959	0.000202955	0.00466795
TE101	gTSS-715300	0	1	36	8	gTSS	-	715300	gTSS, 47 bp upstream of gene TE101_03200.	glutamyl-tRNA amidotransferase	5.59622	4.56286	0.000698195	0.010779
TE101	gTSS-715991	53	76	813	178	gTSS	-	715991	gTSS, 81 bp upstream of gene TE101_03205.	30S ribosomal protein S21	3.38504	8.98709	4.19151e-06	0.000209948
TE101	iTSS+727100	0	0	40	3	iTSS	+	727100	iTSS, 488 bp inside of gene TE101_03260.	XRE family transcriptional regulator	7.41475	4.35984	0.00308237	0.0322296
TE101	iTSS-728961	0	0	9	4	iTSS	-	728961	iTSS, 1191 bp inside of gene TE101_03270.	ATP-binding protein	6.10667	3.27735	0.00736039	0.0379598
TE101	iTSS-729447	0	0	13	8	iTSS	-	729447	iTSS, 705 bp inside of gene TE101_03270.	ATP-binding protein	6.90601	3.86326	0.0051258	0.0374131
TE101	iTSS-750230	0	0	14	2	iTSS	-	750230	iTSS, 540 bp inside of gene TE101_03340.	hybrid sensor histidine kinase/response regulator	6.15899	3.33552	0.00825216	0.040457
TE101	gTSS+779577	0	0	48	4	gTSS	+	779577	gTSS, 22 bp upstream of gene TE101_03455.	bifunctional protein-disulfide isomerase/oxidoreductase DsbC	7.70005	4.6022	0.0010243	0.0139809
TE101	gTSS+799754	0	0	11	10	gTSS	+	799754	gTSS, 73 bp upstream of gene TE101_03540.	30S ribosomal protein S9	7.03481	3.95219	0.00547133	0.0374131
TE101	iTSS+802747	0	0	15	12	iTSS	+	802747	iTSS, 194 bp inside of gene TE101_03555.	cytochrome c1	7.359	4.23404	0.00273924	0.0294011
TE101	gTSS+803355	0	0	17	4	gTSS	+	803355	gTSS, 100 bp upstream of gene TE101_03560.	stringent starvation protein A	6.62769	3.67826	0.00574881	0.0374131
TE101	gTSS+803385	0	13	128	69	gTSS	+	803385	gTSS, 70 bp upstream of gene TE101_03560.	stringent starvation protein A	4.78023	6.88662	7.11107e-06	0.000327109
TE101	gTSS-811062	0	0	126	42	gTSS	-	811062	gTSS, 142 bp upstream of gene TE101_03605.	ribosomal subunit interface protein	9.70298	6.45546	2.45012e-09	4.24814e-07
TE101	nTSS+817013	11	39	88	55	nTSS	+	817013	nTSS, at position 817012 on + strand, before gene TE101_03645, antistrand nearest gene is TE101_03640	nTSS	2.38979	6.68474	0.00644394	0.0374131
TE101	gTSS+817328	1	0	25	61	gTSS	+	817328	gTSS, 74 bp upstream of gene TE101_03645.	phospholipid ABC transporter ATP-binding protein MlaF	7.20219	6.12114	7.45281e-06	0.000329385
TE101	iTSS+817734	0	0	5	10	iTSS	+	817734	iTSS, 332 bp inside of gene TE101_03645.	phospholipid ABC transporter ATP-binding protein MlaF	6.76745	3.70565	0.00920607	0.040928
TE101	iTSS+817878	0	0	5	14	iTSS	+	817878	iTSS, 476 bp inside of gene TE101_03645.	phospholipid ABC transporter ATP-binding protein MlaF	7.20324	4.05313	0.00789654	0.039641
TE101	gTSS+818850	0	0	21	24	gTSS	+	818850	gTSS, 135 bp upstream of gene TE101_03655.	outer membrane lipid asymmetry maintenance protein MlaD	8.21499	5.00649	0.000146386	0.00370735
TE101	gTSS+820472	0	1	22	3	gTSS	+	820472	gTSS, 105 bp upstream of gene TE101_03670.	cell division protein BolA	4.69388	3.829	0.00724697	0.0379598
TE101	iTSS+827661	0	0	8	4	iTSS	+	827661	iTSS, 348 bp inside of gene TE101_03700.	transcriptional regulator	6.02127	3.21709	0.00913088	0.0408597
TE101	iTSS-831361	0	0	19	9	iTSS	-	831361	iTSS, 1161 bp inside of gene TE101_03715.	ABC transporter	7.23756	4.14987	0.00322998	0.0330926
TE101	iTSS-833754	0	0	5	7	iTSS	-	833754	iTSS, 102 bp inside of gene TE101_03720.	restriction endonuclease subunit S	6.32323	3.39182	0.0104169	0.0446383
TE101	iTSS-851658	0	0	8	5	iTSS	-	851658	iTSS, 299 bp inside of gene TE101_03790.	hypothetical protein	6.20035	3.33454	0.00727054	0.0379598
TE101	iTSS-873711	0	0	6	5	iTSS	-	873711	iTSS, 1442 bp inside of gene TE101_03860.	hybrid sensor histidine kinase/response regulator	6.03474	3.21441	0.0109812	0.0460134
TE101	gTSS+884035	0	0	10	7	gTSS	+	884035	gTSS, 66 bp upstream of gene TE101_03900.	fructose bisphosphate aldolase	6.63586	3.64634	0.00584188	0.0374131
TE101	gTSS-899787	0	0	25	15	gTSS	-	899787	gTSS, 101 bp upstream of gene TE101_03950.	glycine cleavage system protein R	7.8294	4.66559	0.000404907	0.00773441
TE101	gTSS+909858	0	0	14	2	gTSS	+	909858	gTSS, 173 bp upstream of gene TE101_03995.	hypothetical protein	6.15899	3.33552	0.00825216	0.040457
TE101	iTSS-919505	0	0	88	33	iTSS	-	919505	iTSS, 777 bp inside of gene TE101_04050.	hypothetical protein	9.26825	6.03248	8.87067e-08	9.52119e-06
TE101	iTSS-919751	0	0	10	3	iTSS	-	919751	iTSS, 531 bp inside of gene TE101_04050.	hypothetical protein	6.01415	3.21967	0.00885607	0.0408441
TE101	gTSS-920321	32	71	584	134	gTSS	-	920321	gTSS, 39 bp upstream of gene TE101_04050.	hypothetical protein	3.30717	8.54516	1.13543e-05	0.00046532
TE101	gTSS+947416	0	0	4	7	gTSS	+	947416	gTSS, 42 bp upstream of gene TE101_04165.	ATPase	6.25164	3.33383	0.0109213	0.0460134
TE101	iTSS-968045	0	0	49	8	iTSS	-	968045	iTSS, 388 bp inside of gene TE101_04235.	Na-Ca exchanger/integrin-beta4	7.95567	4.81363	0.000261827	0.00561709
TE101	gTSS+975729	0	0	16	5	gTSS	+	975729	gTSS, 72 bp upstream of gene TE101_04285.	hypothetical protein	6.69977	3.72534	0.00546514	0.0374131
TE101	iTSS+976927	0	0	4	14	iTSS	+	976927	iTSS, 502 bp inside of gene TE101_04290.	hypothetical protein	7.16832	4.01696	0.0092042	0.040928
TE101	gTSS+1032721	0	1	43	7	gTSS	+	1032721	gTSS, 27 bp upstream of gene TE101_04490.	heme ABC exporter ATP-binding protein CcmA	5.70288	4.66411	0.000504076	0.00860748
TE101	iTSS-1047990	0	0	19	3	iTSS	-	1047990	iTSS, 910 bp inside of gene TE101_04570.	sugar transporter	6.60606	3.67405	0.00645764	0.0374131
TE101	iTSS-1059863	0	0	17	9	iTSS	-	1059863	iTSS, 1276 bp inside of gene TE101_04625.	GGDEF domain-containing protein	7.16722	4.0854	0.00415375	0.0374131
TE101	nTSS+1065080	187	231	146027	12407	nTSS	+	1065080	nTSS, at position 1065079 on + strand, before gene TE101_04665, antistrand nearest gene is TE101_04655	nTSS	8.776	15.9568	2.75652e-18	2.07107e-15
TE101	nTSS+1065223	120	207	61760	4997	nTSS	+	1065223	nTSS, at position 1065222 on + strand, before gene TE101_04665, antistrand nearest gene is TE101_04655	nTSS	7.91663	14.7047	8.0361e-16	3.67987e-13
TE101	nTSS-1065464	47	62	521	41	nTSS	-	1065464	nTSS, at position 1065463 on - strand, before gene TE101_04640, antistrand nearest gene is TE101_04650	nTSS	2.57912	8.0469	0.00231331	0.0270166
TE101	gTSS+1075977	0	0	8	10	gTSS	+	1075977	gTSS, 32 bp upstream of gene TE101_04705.	UMP kinase	6.908	3.83521	0.00671493	0.0374131
TE101	iTSS+1076569	0	0	16	3	iTSS	+	1076569	iTSS, 560 bp inside of gene TE101_04705.	UMP kinase	6.44022	3.5394	0.00658374	0.0374131
TE101	iTSS+1078748	0	0	9	5	iTSS	+	1078748	iTSS, 574 bp inside of gene TE101_04720.	phosphatidate cytidylyltransferase	6.2763	3.39053	0.0064936	0.0374131
TE101	iTSS+1082558	0	0	5	6	iTSS	+	1082558	iTSS, 929 bp inside of gene TE101_04735.	outer membrane protein assembly factor BamA	6.14217	3.27444	0.0112512	0.0467037
TE101	gTSS+1084107	0	0	14	4	gTSS	+	1084107	gTSS, 62 bp upstream of gene TE101_04740.	hypothetical protein	6.4593	3.54213	0.00593812	0.0374131
TE101	gTSS+1085297	0	0	7	5	gTSS	+	1085297	gTSS, 32 bp upstream of gene TE101_04750.	acyl-[acyl-carrier-protein]--UDP-N- acetylglucosamine O-acyltransferase	6.11951	3.27593	0.00854976	0.040457
TE101	iTSS-1132467	0	0	7	5	iTSS	-	1132467	iTSS, 1193 bp inside of gene TE101_04850.	diguanylate cyclase	6.11951	3.27593	0.00854976	0.040457
TE101	iTSS-1133089	0	0	16	10	iTSS	-	1133089	iTSS, 571 bp inside of gene TE101_04850.	diguanylate cyclase	7.22215	4.12535	0.00382298	0.0368248
TE101	iTSS-1136929	2	1	40	11	iTSS	-	1136929	iTSS, 118 bp inside of gene TE101_04870.	flagellar biosynthesis protein FlgN	4.42036	4.83931	0.00200877	0.0238304
TE101	gTSS-1137126	3	1	34	17	gTSS	-	1137126	gTSS, 79 bp upstream of gene TE101_04870.	flagellar biosynthesis protein FlgN	4.19604	5.01097	0.0025107	0.0285691
TE101	iTSS-1137918	0	0	15	8	iTSS	-	1137918	iTSS, 317 bp inside of gene TE101_04880.	flagella basal body P-ring formation protein FlgA	6.99175	3.9391	0.00491905	0.0374131
TE101	iTSS-1138097	0	0	67	13	iTSS	-	1138097	iTSS, 138 bp inside of gene TE101_04880.	flagella basal body P-ring formation protein FlgA	8.48121	5.292	2.69734e-05	0.000935355
TE101	iTSS-1138136	0	0	45	7	iTSS	-	1138136	iTSS, 99 bp inside of gene TE101_04880.	flagella basal body P-ring formation protein FlgA	7.81399	4.68812	0.000482296	0.0084271
TE101	iTSS+1141608	0	0	22	9	iTSS	+	1141608	iTSS, 227 bp inside of gene TE101_04905.	flagellar biosynthesis protein FlgD	7.33683	4.2408	0.00242305	0.0278118
TE101	gTSS+1142003	0	0	25	10	gTSS	+	1142003	gTSS, 79 bp upstream of gene TE101_04910.	flagellar hook protein FlgE	7.504	4.38709	0.00134527	0.0175274
TE101	iTSS+1144157	0	0	7	12	iTSS	+	1144157	iTSS, 465 bp inside of gene TE101_04915.	flagellar biosynthesis protein FlgF	7.08126	3.96571	0.00699218	0.0377042
TE101	gTSS+1144437	0	1	11	5	gTSS	+	1144437	gTSS, 45 bp upstream of gene TE101_04920.	flagellar basal-body rod protein FlgG	4.34547	3.53801	0.00578354	0.0374131
TE101	iTSS+1146728	0	0	16	2	iTSS	+	1146728	iTSS, 743 bp inside of gene TE101_04930.	flagellar biosynthesis protein FlgI	6.29465	3.43994	0.00891539	0.0408441
TE101	iTSS+1147383	0	0	22	5	iTSS	+	1147383	iTSS, 225 bp inside of gene TE101_04935.	flagellar rod assembly protein/muramidase FlgJ	6.97138	3.95591	0.00503709	0.0374131
TE101	iTSS+1148570	0	0	17	2	iTSS	+	1148570	iTSS, 448 bp inside of gene TE101_04940.	flagellar hook-associated protein FlgK	6.35748	3.48922	0.00852338	0.040457
TE101	gTSS+1154104	0	0	26	19	gTSS	+	1154104	gTSS, 67 bp upstream of gene TE101_04960.	flagellin	8.06653	4.87846	0.000180363	0.00427935
TE101	gTSS+1156102	0	0	9	8	gTSS	+	1156102	gTSS, 644 bp upstream of gene TE101_04975.	flagellar biosynthesis protein FlaG	6.71341	3.6961	0.00646658	0.0374131
TE101	gTSS+1158430	0	0	34	21	gTSS	+	1158430	gTSS, 280 bp upstream of gene TE101_04985.	flagellar export chaperone FliS	8.29934	5.09996	5.92356e-05	0.00180429
TE101	gTSS+1158652	0	0	118	42	gTSS	+	1158652	gTSS, 58 bp upstream of gene TE101_04985.	flagellar export chaperone FliS	9.65382	6.40728	3.71909e-09	5.58855e-07
TE101	gTSS+1158971	0	0	32	10	gTSS	+	1158971	gTSS, 164 bp upstream of gene TE101_04990.	hypothetical protein	7.68976	4.5591	0.000629772	0.00999651
TE101	gTSS+1159354	0	0	18	7	gTSS	+	1159354	gTSS, 98 bp upstream of gene TE101_04995.	hypothetical protein	7.01213	3.96878	0.0044711	0.0374131
TE101	gTSS+1174134	0	0	20	6	gTSS	+	1174134	gTSS, 113 bp upstream of gene TE101_05060.	sigma-54-dependent Fis family transcriptional regulator	6.99185	3.9623	0.00486058	0.0374131
TE101	iTSS+1177093	0	0	56	7	iTSS	+	1177093	iTSS, 919 bp inside of gene TE101_05070.	flagellar M-ring protein FliF	8.04203	4.89724	0.000232096	0.00512886
TE101	iTSS+1177232	0	0	27	11	iTSS	+	1177232	iTSS, 1058 bp inside of gene TE101_05070.	flagellar M-ring protein FliF	7.62793	4.496	0.000843304	0.0123429
TE101	iTSS+1177565	0	0	5	6	iTSS	+	1177565	iTSS, 1391 bp inside of gene TE101_05070.	flagellar M-ring protein FliF	6.14217	3.27444	0.0112512	0.0467037
TE101	iTSS+1178114	0	0	21	3	iTSS	+	1178114	iTSS, 233 bp inside of gene TE101_05075.	flagellar motor switch protein FliG	6.70586	3.75674	0.00713075	0.0379598
TE101	gTSS+1184297	0	1	33	8	gTSS	+	1184297	gTSS, 187 bp upstream of gene TE101_05100.	flagellar basal body-associated protein FliL	5.51927	4.49298	0.000920645	0.0131338
TE101	gTSS+1185937	0	3	55	15	gTSS	+	1185937	gTSS, 190 bp upstream of gene TE101_05110.	flagellar motor switch protein FliN	5.01505	5.22992	0.000503937	0.00860748
TE101	gTSS+1186038	0	0	70	9	gTSS	+	1186038	gTSS, 89 bp upstream of gene TE101_05110.	flagellar motor switch protein FliN	8.37004	5.19606	6.23466e-05	0.00187372
TE101	gTSS+1194862	0	1	7	5	gTSS	+	1194862	gTSS, 118 bp upstream of gene TE101_05155.	flagellar biosynthesis protein FlhF	4.04823	3.32656	0.00899267	0.0408597
TE101	iTSS+1196614	0	6	258	104	iTSS	+	1196614	iTSS, 219 bp inside of gene TE101_05160.	cobyrinic acid a,c-diamide synthase	6.57628	7.61923	1.02606e-10	2.89091e-08
TE101	gTSS+1196911	0	0	36	10	gTSS	+	1196911	gTSS, 347 bp upstream of gene TE101_05165.	RNA polymerase sigma factor FliA	7.78582	4.64806	0.000430642	0.00795629
TE101	gTSS+1196991	0	0	69	16	gTSS	+	1196991	gTSS, 267 bp upstream of gene TE101_05165.	RNA polymerase sigma factor FliA	8.615	5.41439	1.2735e-05	0.000512585
TE101	gTSS+1198381	0	0	25	9	gTSS	+	1198381	gTSS, 63 bp upstream of gene TE101_05175.	protein phosphatase	7.42948	4.32569	0.00173379	0.021239
TE101	gTSS+1198872	0	0	14	2	gTSS	+	1198872	gTSS, 340 bp upstream of gene TE101_05180.	chemotaxis protein CheA	6.15899	3.33552	0.00825216	0.040457
TE101	iTSS+1199901	0	0	11	2	iTSS	+	1199901	iTSS, 689 bp inside of gene TE101_05180.	chemotaxis protein CheA	5.91774	3.16157	0.0121496	0.0490706
TE101	iTSS+1200567	0	0	13	3	iTSS	+	1200567	iTSS, 1355 bp inside of gene TE101_05180.	chemotaxis protein CheA	6.24714	3.38933	0.00639858	0.0374131
TE101	iTSS+1216677	0	0	15	5	iTSS	+	1216677	iTSS, 387 bp inside of gene TE101_05255.	sodium-independent anion transporter	6.6481	3.68257	0.005537	0.0374131
TE101	gTSS+1224968	0	0	5	7	gTSS	+	1224968	gTSS, 10 bp upstream of gene TE101_05280.	RecX family transcriptional regulator	6.32323	3.39182	0.0104169	0.0446383
TE101	gTSS+1240589	0	0	140	38	gTSS	+	1240589	gTSS, 59 bp upstream of gene TE101_05360.	phage shock protein PspA	9.72263	6.47533	2.35048e-09	4.24814e-07
TE101	gTSS+1241130	0	0	25	10	gTSS	+	1241130	gTSS, 277 bp upstream of gene TE101_05365.	phage shock protein B	7.504	4.38709	0.00134527	0.0175274
TE101	iTSS+1241823	0	0	18	10	iTSS	+	1241823	iTSS, 180 bp inside of gene TE101_05370.	phage shock protein C	7.28985	4.18838	0.00294784	0.0313417
TE101	iTSS+1242569	0	0	8	6	iTSS	+	1242569	iTSS, 276 bp inside of gene TE101_05375.	phenylalanine 4-monooxygenase	6.36676	3.44562	0.00688446	0.0374821
TE101	iTSS+1242703	0	0	32	21	iTSS	+	1242703	iTSS, 410 bp inside of gene TE101_05375.	phenylalanine 4-monooxygenase	8.26655	5.06784	7.27408e-05	0.00215734
TE101	iTSS+1242817	0	0	79	27	iTSS	+	1242817	iTSS, 524 bp inside of gene TE101_05375.	phenylalanine 4-monooxygenase	9.04777	5.82072	5.11567e-07	3.11641e-05
TE101	gTSS+1246292	0	0	11	2	gTSS	+	1246292	gTSS, 156 bp upstream of gene TE101_05390.	maleylacetoacetate isomerase	5.91774	3.16157	0.0121496	0.0490706
TE101	gTSS+1255863	0	0	54	25	gTSS	+	1255863	gTSS, 26 bp upstream of gene TE101_05430.	TonB-dependent receptor	8.72388	5.50707	6.01497e-06	0.000282453
TE101	iTSS+1256523	0	0	13	8	iTSS	+	1256523	iTSS, 634 bp inside of gene TE101_05430.	TonB-dependent receptor	6.90601	3.86326	0.0051258	0.0374131
TE101	iTSS+1257980	0	0	6	8	iTSS	+	1257980	iTSS, 2091 bp inside of gene TE101_05430.	TonB-dependent receptor	6.5459	3.55383	0.00850754	0.040457
TE101	iTSS+1264333	0	0	10	10	iTSS	+	1264333	iTSS, 270 bp inside of gene TE101_05460.	hypothetical protein	6.99382	3.91444	0.00597086	0.0374131
TE101	gTSS+1266978	0	0	28	10	gTSS	+	1266978	gTSS, 149 bp upstream of gene TE101_05480.	energy transducer TonB	7.58661	4.46363	0.000969803	0.0135772
TE101	iTSS+1267259	0	7	103	21	iTSS	+	1267259	iTSS, 132 bp inside of gene TE101_05480.	energy transducer TonB	4.64624	5.94735	8.50919e-05	0.00245894
TE101	gTSS+1267549	0	0	25	13	gTSS	+	1267549	gTSS, 195 bp upstream of gene TE101_05485.	hypothetical protein	7.70752	4.5595	0.000622573	0.00995233
TE101	iTSS+1268554	0	0	16	3	iTSS	+	1268554	iTSS, 810 bp inside of gene TE101_05485.	hypothetical protein	6.44022	3.5394	0.00658374	0.0374131
TE101	gTSS+1276626	13	34	176	50	gTSS	+	1276626	gTSS, 38 bp upstream of gene TE101_05525.	alanine acetyltransferase	2.84615	7.01004	0.000531273	0.00900367
TE101	iTSS+1291987	0	0	18	9	iTSS	+	1291987	iTSS, 25 bp inside of gene TE101_05600.	peptide chain release factor 3	7.20283	4.11804	0.00366105	0.035723
TE101	iTSS+1296337	0	0	12	2	iTSS	+	1296337	iTSS, 486 bp inside of gene TE101_05610.	FMN reductase	6.00415	3.22214	0.0102821	0.0444833
TE101	gTSS+1315163	0	0	15	6	gTSS	+	1315163	gTSS, 32 bp upstream of gene TE101_05665.	hypothetical protein	6.77014	3.77189	0.00543748	0.0374131
TE101	gTSS-1341328	0	0	67	21	gTSS	-	1341328	gTSS, 183 bp upstream of gene TE101_05780.	SpoVR family protein	8.75287	5.54015	4.60434e-06	0.000225612
TE101	iTSS-1341846	0	0	15	8	iTSS	-	1341846	iTSS, 587 bp inside of gene TE101_05785.	hypothetical protein	6.99175	3.9391	0.00491905	0.0374131
TE101	iTSS-1342427	0	0	36	10	iTSS	-	1342427	iTSS, 6 bp inside of gene TE101_05785.	hypothetical protein	7.78582	4.64806	0.000430642	0.00795629
TE101	iTSS+1349002	0	5	39	8	iTSS	+	1349002	iTSS, 33 bp inside of gene TE101_05810.	RNA polymerase subunit sigma-70	3.72489	4.70005	0.0116708	0.0478512
TE101	gTSS+1354517	0	0	17	4	gTSS	+	1354517	gTSS, 25 bp upstream of gene TE101_05830.	alkyl hydroperoxide reductase	6.62769	3.67826	0.00574881	0.0374131
TE101	iTSS+1356778	0	0	27	6	iTSS	+	1356778	iTSS, 580 bp inside of gene TE101_05840.	hypothetical protein	7.25006	4.18905	0.00317037	0.0326302
TE101	iTSS-1368788	0	0	9	6	iTSS	-	1368788	iTSS, 937 bp inside of gene TE101_05900.	electron transport complex subunit RsxC	6.43355	3.49777	0.00616353	0.0374131
TE101	gTSS-1379315	0	1	62	9	gTSS	-	1379315	gTSS, 27 bp upstream of gene TE101_05945.	7-cyano-7-deazaguanine synthase QueC	6.17365	5.09001	8.77883e-05	0.00250475
TE101	iTSS+1380246	0	0	22	3	iTSS	+	1380246	iTSS, 111 bp inside of gene TE101_05955.	amino acid ABC transporter substrate-binding protein	6.7531	3.79623	0.00706258	0.0379598
TE101	iTSS-1387372	0	1	15	4	iTSS	-	1387372	iTSS, 1581 bp inside of gene TE101_05980.	SLC13 family permease	4.45137	3.62801	0.00625846	0.0374131
TE101	iTSS-1397719	0	0	24	7	iTSS	-	1397719	iTSS, 291 bp inside of gene TE101_06020.	RNA polymerase subunit sigma	7.23463	4.1662	0.00311714	0.0322296
TE101	iTSS-1397750	0	0	12	3	iTSS	-	1397750	iTSS, 260 bp inside of gene TE101_06020.	RNA polymerase subunit sigma	6.175	3.33521	0.00675561	0.0374131
TE101	gTSS+1408097	41	120	259	119	gTSS	+	1408097	gTSS, 68 bp upstream of gene TE101_06060.	3-ketoacyl-CoA thiolase	1.99543	8.03484	0.00679555	0.0374821
TE101	gTSS+1409469	0	0	12	19	gTSS	+	1409469	gTSS, 26 bp upstream of gene TE101_06065.	multifunctional fatty acid oxidation complex subunit alpha	7.77248	4.58429	0.00103585	0.0139809
TE101	iTSS-1419192	0	0	10	5	iTSS	-	1419192	iTSS, 940 bp inside of gene TE101_06080.	peptidase M16	6.34741	3.44413	0.00590921	0.0374131
TE101	gTSS+1433745	0	1	197	19	gTSS	+	1433745	gTSS, 72 bp upstream of gene TE101_06130.	hypothetical protein	7.67412	6.51726	2.14529e-08	2.41774e-06
TE101	iTSS+1444937	0	0	6	6	iTSS	+	1444937	iTSS, 551 bp inside of gene TE101_06175.	tRNA (guanosine(37)-N1)-methyltransferase TrmD	6.22095	3.33419	0.00915445	0.0408597
TE101	gTSS-1455894	0	0	32	16	gTSS	-	1455894	gTSS, 24 bp upstream of gene TE101_06230.	chorismate mutase	8.03113	4.85539	0.000162932	0.00394891
TE101	iTSS+1476803	0	0	14	4	iTSS	+	1476803	iTSS, 1010 bp inside of gene TE101_06340.	Tol-Pal system beta propeller repeat protein TolB	6.4593	3.54213	0.00593812	0.0374131
TE101	gTSS-1487821	69	133	316	148	gTSS	-	1487821	gTSS, 76 bp upstream of gene TE101_06400.	hybrid sensor histidine kinase/response regulator	1.92665	8.34962	0.00614273	0.0374131
TE101	gTSS+1487889	0	0	92	31	gTSS	+	1487889	gTSS, 30 bp upstream of gene TE101_06405.	glyoxalase/bleomycin resistance/extradiol dioxygenase family protein	9.25743	6.02277	9.58418e-08	9.81943e-06
TE101	iTSS-1514476	0	0	11	5	iTSS	-	1514476	iTSS, 1056 bp inside of gene TE101_06505.	asparagine--tRNA ligase	6.41427	3.49554	0.0054606	0.0374131
TE101	gTSS+1538958	22	36	161	40	gTSS	+	1538958	gTSS, 108 bp upstream of gene TE101_06635.	cyclic pyranopterin phosphate synthase	2.28998	6.88665	0.00457511	0.0374131
TE101	iTSS+1539650	0	0	16	7	iTSS	+	1539650	iTSS, 584 bp inside of gene TE101_06635.	cyclic pyranopterin phosphate synthase	6.92855	3.89557	0.00495599	0.0374131
TE101	iTSS-1541062	0	0	76	10	iTSS	-	1541062	iTSS, 1296 bp inside of gene TE101_06645.	hypothetical protein	8.49581	5.3121	3.55116e-05	0.0011771
TE101	gTSS+1543872	4	2	42	12	gTSS	+	1543872	gTSS, 35 bp upstream of gene TE101_06670.	glutamate--tRNA ligase	3.55953	4.97431	0.00850114	0.040457
TE101	iTSS-1566470	0	0	11	3	iTSS	-	1566470	iTSS, 360 bp inside of gene TE101_06805.	anthranilate synthase component II	6.09769	3.27873	0.00739324	0.0379598
TE101	iTSS+1609427	0	0	20	4	iTSS	+	1609427	iTSS, 1389 bp inside of gene TE101_06970.	sensor domain-containing phosphodiesterase	6.77556	3.80149	0.00627687	0.0374131
TE101	gTSS-1624772	0	0	140	17	gTSS	-	1624772	gTSS, 18 bp upstream of gene TE101_07030.	molecular chaperone	9.34123	6.11148	2.12164e-07	1.59406e-05
TE101	gTSS-1634376	0	0	25	7	gTSS	-	1634376	gTSS, 95 bp upstream of gene TE101_07065.	nucleoside triphosphate hydrolase	7.26842	4.19636	0.00300545	0.0318042
TE101	iTSS-1634628	0	0	11	7	iTSS	-	1634628	iTSS, 1116 bp inside of gene TE101_07070.	tRNA (N6-isopentenyl adenosine(37)-C2)-methylthiotransferase MiaB	6.69008	3.69149	0.0055734	0.0374131
TE101	iTSS-1635443	0	0	31	11	iTSS	-	1635443	iTSS, 301 bp inside of gene TE101_07070.	tRNA (N6-isopentenyl adenosine(37)-C2)-methylthiotransferase MiaB	7.72829	4.58972	0.000542005	0.00902188
TE101	iTSS+1657615	0	0	76	15	iTSS	+	1657615	iTSS, 1019 bp inside of gene TE101_07220.	glutamyl-tRNA reductase	8.67007	5.46853	9.85134e-06	0.000411202
TE101	iTSS+1667984	0	0	10	14	iTSS	+	1667984	iTSS, 1012 bp inside of gene TE101_07275.	translation elongation factor G	7.36603	4.21905	0.00370919	0.0360367
TE101	gTSS+1684540	12	105	469	108	gTSS	+	1684540	gTSS, 38 bp upstream of gene TE101_07330.	succinylglutamate desuccinylase	2.92129	8.27257	0.000854807	0.0123509
TE101	gTSS+1715065	15	35	179	58	gTSS	+	1715065	gTSS, 53 bp upstream of gene TE101_07465.	transcriptional regulator	2.85641	7.11683	0.000436177	0.00799302
TE101	gTSS+1727598	17	12	148	34	gTSS	+	1727598	gTSS, 87 bp upstream of gene TE101_07525.	DUF3862 domain-containing protein	3.03028	6.62585	0.000737743	0.0111602
TE101	iTSS+1734009	0	0	11	3	iTSS	+	1734009	iTSS, 367 bp inside of gene TE101_07550.	diguanylate cyclase response regulator	6.09769	3.27873	0.00739324	0.0379598
TE101	iTSS+1760745	0	0	60	37	iTSS	+	1760745	iTSS, 268 bp inside of gene TE101_07655.	translation initiation factor IF-3	9.1183	5.88311	4.25055e-07	2.73735e-05
TE101	iTSS+1761417	0	0	153	16	iTSS	+	1761417	iTSS, 66 bp inside of gene TE101_07665.	50S ribosomal protein L20	9.41815	6.18672	1.744e-07	1.43681e-05
TE101	iTSS-1771989	0	0	10	3	iTSS	-	1771989	iTSS, 970 bp inside of gene TE101_07710.	polymerase	6.01415	3.21967	0.00885607	0.0408441
TE101	iTSS-1773268	0	0	61	23	iTSS	-	1773268	iTSS, 308 bp inside of gene TE101_07715.	hypothetical protein	8.74437	5.52953	4.97115e-06	0.000238404
TE101	aTSS+1786894	0	0	17	4	aTSS	+	1786894	aTSS, 12 bp downstream of reverse gene TE101_07775	hypothetical protein	6.62769	3.67826	0.00574881	0.0374131
TE101	iTSS-1797596	0	0	17	3	iTSS	-	1797596	iTSS, 16 bp inside of gene TE101_07805.	serine acetyltransferase	6.49804	3.58583	0.00647923	0.0374131
TE101	iTSS+1801727	0	0	46	19	iTSS	+	1801727	iTSS, 1953 bp inside of gene TE101_07820.	phenylalanine--tRNA ligase subunit beta	8.4048	5.2071	3.10724e-05	0.00104533
TE101	iTSS-1816253	0	0	16	10	iTSS	-	1816253	iTSS, 1072 bp inside of gene TE101_07880.	two-component sensor histidine kinase	7.22215	4.12535	0.00382298	0.0368248
TE101	iTSS-1817306	0	0	19	5	iTSS	-	1817306	iTSS, 19 bp inside of gene TE101_07880.	two-component sensor histidine kinase	6.84275	3.84575	0.00572661	0.0374131
TE101	iTSS-1817880	0	0	9	7	iTSS	-	1817880	iTSS, 617 bp inside of gene TE101_07885.	hypothetical protein	6.57897	3.59949	0.00618727	0.0374131
TE101	iTSS-1818134	0	0	9	5	iTSS	-	1818134	iTSS, 363 bp inside of gene TE101_07885.	hypothetical protein	6.2763	3.39053	0.0064936	0.0374131
TE101	gTSS-1820131	0	4	47	16	gTSS	-	1820131	gTSS, 28 bp upstream of gene TE101_07895.	exodeoxyribonuclease III	4.56657	5.16199	0.00075012	0.0112023
TE101	iTSS+1824410	0	0	13	3	iTSS	+	1824410	iTSS, 477 bp inside of gene TE101_07920.	histidine kinase	6.24714	3.38933	0.00639858	0.0374131
TE101	gTSS-1839979	0	0	12	21	gTSS	-	1839979	gTSS, 31 bp upstream of gene TE101_07980.	acyl-CoA dehydrogenase	7.89121	4.69189	0.000750467	0.0112023
TE101	gTSS-1840110	0	0	42	39	gTSS	-	1840110	gTSS, 162 bp upstream of gene TE101_07980.	acyl-CoA dehydrogenase	8.99865	5.7621	1.97479e-06	0.000107927
TE101	gTSS-1840417	0	0	21	9	gTSS	-	1840417	gTSS, 65 bp upstream of gene TE101_07985.	MerR family transcriptional regulator	7.30451	4.21121	0.00272419	0.0294011
TE101	nTSS-1840557	77	177	659	116	nTSS	-	1840557	nTSS, at position 1840556 on - strand, before gene TE101_07985, antistrand nearest gene is TE101_07990	nTSS	2.05186	8.75506	0.00485566	0.0374131
TE101	iTSS+1841539	0	0	6	5	iTSS	+	1841539	iTSS, 834 bp inside of gene TE101_07990.	acetyl-CoA acetyltransferase	6.03474	3.21441	0.0109812	0.0460134
TE101	iTSS+1882547	0	0	15	7	iTSS	+	1882547	iTSS, 1007 bp inside of gene TE101_08140.	invasin	6.88457	3.85732	0.00525188	0.0374131
TE101	iTSS+1886111	0	0	20	12	iTSS	+	1886111	iTSS, 207 bp inside of gene TE101_08150.	DNA topoisomerase I subunit omega	7.50799	4.37619	0.00150894	0.0188464
TE101	nTSS+1890044	0	0	9	28	nTSS	+	1890044	nTSS, at position 1890043 on + strand, before gene TE101_08165, antistrand nearest gene is TE101_08145	nTSS	8.19532	4.96659	0.000457825	0.0082555
TE101	gTSS+1917593	0	0	32	11	gTSS	+	1917593	gTSS, 217 bp upstream of gene TE101_08285.	50S ribosomal protein L32	7.7523	4.61213	0.000479789	0.0084271
TE101	iTSS+1924416	0	0	17	2	iTSS	+	1924416	iTSS, 690 bp inside of gene TE101_08320.	aminodeoxychorismate lyase	6.35748	3.48922	0.00852338	0.040457
TE101	iTSS-1931255	0	0	4	12	iTSS	-	1931255	iTSS, 1472 bp inside of gene TE101_08355.	GGDEF domain-containing protein	6.9616	3.84733	0.00997985	0.0436788
TE101	iTSS-1932559	0	0	17	7	iTSS	-	1932559	iTSS, 168 bp inside of gene TE101_08355.	GGDEF domain-containing protein	6.97103	3.9327	0.004698	0.0374131
TE101	iTSS+1940404	0	0	12	3	iTSS	+	1940404	iTSS, 1824 bp inside of gene TE101_08390.	3-hydroxyacyl-CoA dehydrogenase	6.175	3.33521	0.00675561	0.0374131
TE101	gTSS-1945434	77	103	771	127	gTSS	-	1945434	gTSS, 47 bp upstream of gene TE101_08410.	hypothetical protein	2.67909	8.8475	0.000278723	0.00587143
TE101	iTSS-1952207	0	0	34	18	iTSS	-	1952207	iTSS, 90 bp inside of gene TE101_08440.	hypothetical protein	8.16582	4.97866	9.95472e-05	0.00277012
TE101	gTSS-1954564	0	0	31	8	gTSS	-	1954564	gTSS, 81 bp upstream of gene TE101_08455.	entericidin, EcnA/B family	7.52856	4.42309	0.00126925	0.0167304
TE101	gTSS+1958766	0	5	29	17	gTSS	+	1958766	gTSS, 39 bp upstream of gene TE101_08470.	4a-hydroxytetrahydrobiopterin dehydratase	4.01038	4.92188	0.00513287	0.0374131
TE101	iTSS+1965776	0	0	26	13	iTSS	+	1965776	iTSS, 727 bp inside of gene TE101_08505.	transcription termination/antitermination protein NusA	7.73189	4.58268	0.000544355	0.00902188
TE101	gTSS+1966357	0	0	9	8	gTSS	+	1966357	gTSS, 213 bp upstream of gene TE101_08510.	translation initiation factor IF-2	6.71341	3.6961	0.00646658	0.0374131
TE101	gTSS+1966460	0	0	38	12	gTSS	+	1966460	gTSS, 110 bp upstream of gene TE101_08510.	translation initiation factor IF-2	7.94302	4.78639	0.000223288	0.00499617
TE101	iTSS+1966678	0	0	25	6	iTSS	+	1966678	iTSS, 108 bp inside of gene TE101_08510.	translation initiation factor IF-2	7.18096	4.12819	0.00391875	0.0372695
TE101	gTSS+2035505	4	19	77	34	gTSS	+	2035505	gTSS, 37 bp upstream of gene TE101_08790.	resolvase	3.02456	6.12645	0.00236464	0.0273328
TE101	iTSS+2042773	0	0	10	6	iTSS	+	2042773	iTSS, 8 bp inside of gene TE101_08830.	ubiquinone-binding protein	6.49676	3.54782	0.00561106	0.0374131
TE101	iTSS-2066391	0	0	13	14	iTSS	-	2066391	iTSS, 364 bp inside of gene TE101_08925.	lysogenization regulator HflD	7.45617	4.30863	0.00252406	0.0285691
TE101	gTSS+2072438	0	0	9	14	gTSS	+	2072438	gTSS, 14 bp upstream of gene TE101_08950.	ATP-dependent Clp protease adapter ClpS	7.33481	4.18765	0.00434893	0.0374131
TE101	gTSS+2072598	0	0	1230	471	gTSS	+	2072598	gTSS, 199 bp upstream of gene TE101_08955.	ATP-dependent Clp protease ATP-binding subunit ClpA	13.0875	9.80968	1.48708e-21	3.35187e-18
TE101	iTSS+2074754	0	0	114	16	iTSS	+	2074754	iTSS, 1957 bp inside of gene TE101_08955.	ATP-dependent Clp protease ATP-binding subunit ClpA	9.10107	5.88036	7.96267e-07	4.72312e-05
TE101	iTSS-2077533	0	0	9	7	iTSS	-	2077533	iTSS, 493 bp inside of gene TE101_08975.	thioredoxin-disulfide reductase	6.57897	3.59949	0.00618727	0.0374131
TE101	iTSS+2078840	0	0	9	4	iTSS	+	2078840	iTSS, 276 bp inside of gene TE101_08980.	hypothetical protein	6.10667	3.27735	0.00736039	0.0379598
TE101	gTSS-2086367	0	0	15	4	gTSS	-	2086367	gTSS, 7 bp upstream of gene TE101_09020.	lipoyl synthase	6.51819	3.58912	0.00581395	0.0374131
TE101	gTSS-2093924	0	0	17	2	gTSS	-	2093924	gTSS, 40 bp upstream of gene TE101_09060.	ribosome silencing factor	6.35748	3.48922	0.00852338	0.040457
TE101	gTSS-2094056	0	0	7	6	gTSS	-	2094056	gTSS, 172 bp upstream of gene TE101_09060.	ribosome silencing factor	6.296	3.39116	0.00784478	0.0395574
TE101	gTSS+2105972	0	0	15	2	gTSS	+	2105972	gTSS, 25 bp upstream of gene TE101_09115.	23S rRNA (uridine(2552)-2'-O)-methyltransferase	6.22862	3.38876	0.00938662	0.0414852
TE101	iTSS+2107964	0	0	10	6	iTSS	+	2107964	iTSS, 1236 bp inside of gene TE101_09120.	ATP-dependent metalloprotease	6.49676	3.54782	0.00561106	0.0374131
TE101	iTSS+2111840	0	0	37	8	iTSS	+	2111840	iTSS, 552 bp inside of gene TE101_09135.	triose-phosphate isomerase	7.68612	4.56641	0.000676718	0.0106666
TE101	gTSS+2111999	0	0	45	9	gTSS	+	2111999	gTSS, 43 bp upstream of gene TE101_09140.	preprotein translocase subunit SecG	7.92691	4.78301	0.000260803	0.00561709
TE101	gTSS+2119849	0	0	37	2	gTSS	+	2119849	gTSS, 108 bp upstream of gene TE101_09180.	20-beta-hydroxysteroid dehydrogenase	7.23769	4.21819	0.00551158	0.0374131
TE101	gTSS+2124214	136	304	364	592	gTSS	+	2124214	gTSS, 117 bp upstream of gene TE101_09200.	sodium/proline symporter	2.29189	9.74266	0.00441556	0.0374131
TE101	gTSS+2125821	0	0	27	7	gTSS	+	2125821	gTSS, 41 bp upstream of gene TE101_09205.	glutamate 5-kinase	7.33361	4.25465	0.00243075	0.0278118
TE101	gTSS+2126865	0	0	50	50	gTSS	+	2126865	gTSS, 103 bp upstream of gene TE101_09210.	glutamate-5-semialdehyde dehydrogenase	9.32852	6.08283	2.26333e-07	1.64566e-05
TE101	iTSS+2127988	0	0	90	11	iTSS	+	2127988	iTSS, 1020 bp inside of gene TE101_09210.	glutamate-5-semialdehyde dehydrogenase	8.71076	5.51362	1.30816e-05	0.000517297
TE101	gTSS+2171820	0	0	24	21	gTSS	+	2171820	gTSS, 67 bp upstream of gene TE101_09430.	hypothetical protein	8.12741	4.93066	0.000160289	0.00393952
TE101	gTSS-2174695	0	6	34	20	gTSS	-	2174695	gTSS, 59 bp upstream of gene TE101_09445.	ABC transporter substrate-binding protein	4.00186	5.14002	0.00440272	0.0374131
TE101	iTSS-2175782	0	0	14	16	iTSS	-	2175782	iTSS, 470 bp inside of gene TE101_09450.	ribosomal protein S12 methylthiotransferase	7.62727	4.46089	0.00143129	0.0183302
TE101	gTSS+2178605	11	3	85	105	gTSS	+	2178605	gTSS, 37 bp upstream of gene TE101_09470.	glutathione-dependent reductase	4.62661	7.12406	1.4452e-05	0.000561633
TE101	iTSS+2185639	0	0	9	10	iTSS	+	2185639	iTSS, 40 bp inside of gene TE101_09505.	succinate dehydrogenase, cytochrome b556 subunit	6.95157	3.87547	0.00657475	0.0374131
TE101	iTSS+2190335	0	0	52	15	iTSS	+	2190335	iTSS, 1345 bp inside of gene TE101_09525.	2-oxoglutarate dehydrogenase E1 component	8.33605	5.14971	4.11585e-05	0.0013253
TE101	iTSS+2210305	0	0	9	6	iTSS	+	2210305	iTSS, 388 bp inside of gene TE101_09570.	RNA methyltransferase	6.43355	3.49777	0.00616353	0.0374131
TE101	iTSS+2221409	0	0	24	4	iTSS	+	2221409	iTSS, 1177 bp inside of gene TE101_09605.	glutamine--tRNA ligase	6.95033	3.94962	0.00545125	0.0374131
TE101	gTSS+2234440	0	0	13	4	gTSS	+	2234440	gTSS, 31 bp upstream of gene TE101_09660.	oxidoreductase	6.39709	3.49337	0.00628355	0.0374131
TE101	iTSS-2242111	0	0	21	3	iTSS	-	2242111	iTSS, 534 bp inside of gene TE101_09685.	hydrolase	6.70586	3.75674	0.00713075	0.0379598
TE101	iTSS-2287639	0	0	67	25	iTSS	-	2287639	iTSS, 1076 bp inside of gene TE101_09925.	L-serine ammonia-lyase	8.87197	5.65136	2.01106e-06	0.000107927
TE101	iTSS+2299011	0	0	48	17	iTSS	+	2299011	iTSS, 234 bp inside of gene TE101_09955.	3-methyl-2-oxobutanoate dehydrogenase	8.35531	5.16372	3.6958e-05	0.0012073
TE101	iTSS+2299737	0	1	9	3	iTSS	+	2299737	iTSS, 960 bp inside of gene TE101_09955.	3-methyl-2-oxobutanoate dehydrogenase	3.84823	3.21138	0.0108921	0.0460134
TE101	gTSS+2299790	0	0	15	9	gTSS	+	2299790	gTSS, 174 bp upstream of gene TE101_09960.	alpha-ketoacid dehydrogenase subunit beta	7.09239	4.01745	0.00465559	0.0374131
TE101	iTSS+2304546	0	0	14	3	iTSS	+	2304546	iTSS, 762 bp inside of gene TE101_09975.	serine/threonine protein kinase	6.31504	3.4413	0.00724274	0.0379598
TE101	gTSS+2309047	9	20	81	31	gTSS	+	2309047	gTSS, 38 bp upstream of gene TE101_09995.	hypothetical protein	2.60241	6.14759	0.00502347	0.0374131
TE101	gTSS+2311230	0	0	19	14	gTSS	+	2311230	gTSS, 36 bp upstream of gene TE101_10015.	C-terminal processing peptidase	7.62123	4.47027	0.00108387	0.014542
TE101	iTSS+2311385	0	0	7	5	iTSS	+	2311385	iTSS, 119 bp inside of gene TE101_10015.	C-terminal processing peptidase	6.11951	3.27593	0.00854976	0.040457
TE101	iTSS+2312542	0	0	13	8	iTSS	+	2312542	iTSS, 1276 bp inside of gene TE101_10015.	C-terminal processing peptidase	6.90601	3.86326	0.0051258	0.0374131
TE101	iTSS+2312753	0	0	17	10	iTSS	+	2312753	iTSS, 1487 bp inside of gene TE101_10015.	C-terminal processing peptidase	7.2564	4.15726	0.00335138	0.0339509
TE101	iTSS+2312983	0	0	9	9	iTSS	+	2312983	iTSS, 1717 bp inside of gene TE101_10015.	C-terminal processing peptidase	6.83736	3.78798	0.0066858	0.0374131
TE101	gTSS+2319419	0	0	15	3	gTSS	+	2319419	gTSS, 74 bp upstream of gene TE101_10040.	hypothetical protein	6.37925	3.49127	0.00688106	0.0374821
TE101	gTSS+2321349	0	3	19	18	gTSS	+	2321349	gTSS, 216 bp upstream of gene TE101_10045.	outer membrane lipoprotein-sorting protein	4.51496	4.74304	0.00471275	0.0374131
TE101	gTSS+2331434	0	0	27	9	gTSS	+	2331434	gTSS, 160 bp upstream of gene TE101_10065.	dihydroorotate dehydrogenase (quinone)	7.48799	4.37933	0.00146058	0.0185998
TE101	gTSS+2370964	0	4	92	57	gTSS	+	2370964	gTSS, 27 bp upstream of gene TE101_10230.	bacterioferritin	5.98426	6.50885	1.40711e-07	1.26865e-05
TE101	gTSS+2372601	0	0	7	16	gTSS	+	2372601	gTSS, 165 bp upstream of gene TE101_10245.	cytochrome-c oxidase, cbb3-type subunit I	7.43615	4.26555	0.00415567	0.0374131
TE101	gTSS-2389233	0	0	11	4	gTSS	-	2389233	gTSS, 22 bp upstream of gene TE101_10335.	lipid hydroperoxide peroxidase	6.26139	3.38992	0.00602435	0.0374131
TE101	gTSS-2394808	18	20	65	91	gTSS	-	2394808	gTSS, 97 bp upstream of gene TE101_10375.	pirin family protein	3.06196	6.9854	0.000914924	0.0131338
TE101	gTSS-2413536	0	0	15	4	gTSS	-	2413536	gTSS, 15 bp upstream of gene TE101_10470.	serine--tRNA ligase	6.51819	3.58912	0.00581395	0.0374131
TE101	iTSS-2422718	0	0	18	3	iTSS	-	2422718	iTSS, 279 bp inside of gene TE101_10510.	lipopolysaccharide assembly protein LapB	6.55318	3.63068	0.00647015	0.0374131
TE101	gTSS-2423015	0	0	5	6	gTSS	-	2423015	gTSS, 18 bp upstream of gene TE101_10510.	lipopolysaccharide assembly protein LapB	6.14217	3.27444	0.0112512	0.0467037
TE101	iTSS-2426629	0	3	20	26	iTSS	-	2426629	iTSS, 1338 bp inside of gene TE101_10530.	30S ribosomal protein S1	4.92878	5.11282	0.00147883	0.0187264
TE101	gTSS-2428777	0	0	64	45	gTSS	-	2428777	gTSS, 20 bp upstream of gene TE101_10535.	cytidylate kinase	9.33258	6.09015	1.07485e-07	1.00946e-05
TE101	iTSS-2431733	0	1	26	3	iTSS	-	2431733	iTSS, 2438 bp inside of gene TE101_10550.	DNA gyrase subunit A	4.87176	3.97274	0.00672772	0.0374131
TE101	gTSS+2435551	0	0	17	10	gTSS	+	2435551	gTSS, 177 bp upstream of gene TE101_10560.	ribonucleoside-diphosphate reductase subunit alpha	7.2564	4.15726	0.00335138	0.0339509
TE101	gTSS+2435660	0	0	34	16	gTSS	+	2435660	gTSS, 68 bp upstream of gene TE101_10560.	ribonucleoside-diphosphate reductase subunit alpha	8.06979	4.89253	0.000140397	0.00363741
TE101	gTSS-2448428	0	0	37	9	gTSS	-	2448428	gTSS, 30 bp upstream of gene TE101_10610.	phosphoribosylaminoimidazolesuccinocarboxamide synthase	7.74879	4.61864	0.000502281	0.00860748
TE101	iTSS-2448664	0	0	14	10	iTSS	-	2448664	iTSS, 850 bp inside of gene TE101_10615.	outer membrane assembly protein BamC	7.15068	4.05896	0.00439375	0.0374131
TE101	gTSS+2468869	0	0	9	9	gTSS	+	2468869	gTSS, 158 bp upstream of gene TE101_10715.	tRNA 5-methoxyuridine(34)/uridine 5-oxyacetic acid(34) synthase CmoB	6.83736	3.78798	0.0066858	0.0374131
TE101	iTSS+2474865	0	0	8	4	iTSS	+	2474865	iTSS, 13 bp inside of gene TE101_10740.	phosphoglycolate phosphatase	6.02127	3.21709	0.00913088	0.0408597
TE101	iTSS+2481658	0	0	13	7	iTSS	+	2481658	iTSS, 186 bp inside of gene TE101_10770.	cysteine synthase A	6.79142	3.77714	0.00575891	0.0374131
TE101	aTSS-2495604	1	20	88	24	aTSS	-	2495604	aTSS, 62 bp downstream of forward gene TE101_10870	hypothetical protein	3.0729	5.98727	0.00634205	0.0374131
TE101	gTSS-2513075	72	65	208	480	gTSS	-	2513075	gTSS, 33 bp upstream of gene TE101_10975.	FMN-dependent NADH-azoreductase	3.48074	9.21692	0.000120781	0.00316904
TE101	gTSS+2520436	0	0	9	9	gTSS	+	2520436	gTSS, 45 bp upstream of gene TE101_11005.	dipeptidyl-peptidase 7	6.83736	3.78798	0.0066858	0.0374131
TE101	gTSS-2540510	0	0	11	4	gTSS	-	2540510	gTSS, 99 bp upstream of gene TE101_11075.	electron transfer flavoprotein subunit beta	6.26139	3.38992	0.00602435	0.0374131
TE101	gTSS+2543915	34	29	197	91	gTSS	+	2543915	gTSS, 25 bp upstream of gene TE101_11095.	hypothetical protein	2.81567	7.5184	0.000338753	0.00687882
TE101	gTSS+2544167	0	0	28	10	gTSS	+	2544167	gTSS, 18 bp upstream of gene TE101_11100.	flavodoxin	7.58661	4.46363	0.000969803	0.0135772
TE101	iTSS-2545702	0	0	18	2	iTSS	-	2545702	iTSS, 1112 bp inside of gene TE101_11105.	methyl-accepting chemotaxis protein	6.41746	3.53674	0.00819189	0.040457
TE101	iTSS-2546271	0	0	12	9	iTSS	-	2546271	iTSS, 543 bp inside of gene TE101_11105.	methyl-accepting chemotaxis protein	6.97129	3.90804	0.00526498	0.0374131
TE101	iTSS+2552217	0	0	17	4	iTSS	+	2552217	iTSS, 153 bp inside of gene TE101_11140.	hypothetical protein	6.62769	3.67826	0.00574881	0.0374131
TE101	gTSS-2579993	0	0	16	4	gTSS	-	2579993	gTSS, 25 bp upstream of gene TE101_11245.	disulfide bond formation protein DsbA	6.57419	3.63446	0.00577912	0.0374131
TE101	gTSS-2658076	0	0	10	3	gTSS	-	2658076	gTSS, 84 bp upstream of gene TE101_11565.	hypothetical protein	6.01415	3.21967	0.00885607	0.0408441
TE101	gTSS-2659407	5	3	62	21	gTSS	-	2659407	gTSS, 37 bp upstream of gene TE101_11575.	LysR family transcriptional regulator	3.841	5.57779	0.000976195	0.0135824
TE101	gTSS+2674297	36	52	148	91	gTSS	+	2674297	gTSS, 34 bp upstream of gene TE101_11670.	DUF1328 domain-containing protein	2.22571	7.43909	0.00385702	0.0369946
TE101	gTSS+2693906	0	0	52	2	gTSS	+	2693906	gTSS, 39 bp upstream of gene TE101_11745.	type I glyceraldehyde-3-phosphate dehydrogenase	7.6665	4.5872	0.00197957	0.0236082
TE101	gTSS+2693918	0	0	17	11	gTSS	+	2693918	gTSS, 27 bp upstream of gene TE101_11745.	type I glyceraldehyde-3-phosphate dehydrogenase	7.34066	4.22636	0.00272926	0.0294011
TE101	iTSS-2699966	0	0	51	19	iTSS	-	2699966	iTSS, 266 bp inside of gene TE101_11770.	6-phosphogluconolactonase	8.47804	5.27777	2.17645e-05	0.000804217
TE101	iTSS+2764100	0	0	10	9	iTSS	+	2764100	iTSS, 389 bp inside of gene TE101_12010.	phosphodiesterase	6.88376	3.82932	0.0062319	0.0374131
TE101	iTSS+2764646	0	0	12	6	iTSS	+	2764646	iTSS, 935 bp inside of gene TE101_12010.	phosphodiesterase	6.61416	3.64229	0.00519494	0.0374131
TE101	iTSS+2781335	0	0	12	3	iTSS	+	2781335	iTSS, 1544 bp inside of gene TE101_12090.	lytic transglycosylase	6.175	3.33521	0.00675561	0.0374131
TE101	iTSS-2796025	0	0	12	3	iTSS	-	2796025	iTSS, 90 bp inside of gene TE101_12165.	transcriptional regulator	6.175	3.33521	0.00675561	0.0374131
TE101	gTSS-2798201	0	0	10	7	gTSS	-	2798201	gTSS, 36 bp upstream of gene TE101_12175.	hypothetical protein	6.63586	3.64634	0.00584188	0.0374131
TE101	iTSS-2811488	0	2	51	5	iTSS	-	2811488	iTSS, 17 bp inside of gene TE101_12240.	acetyl-CoA carboxylase subunit beta	4.97514	4.74681	0.00224521	0.0263578
TE101	gTSS+2835154	0	0	8	8	gTSS	+	2835154	gTSS, 45 bp upstream of gene TE101_12345.	MerR family transcriptional regulator	6.65998	3.6505	0.00696481	0.0376467
TE101	iTSS-2846681	0	0	7	4	iTSS	-	2846681	iTSS, 1840 bp inside of gene TE101_12395.	diguanylate cyclase	5.92951	3.15381	0.0115794	0.0476277
TE101	iTSS-2847459	0	0	14	7	iTSS	-	2847459	iTSS, 1062 bp inside of gene TE101_12395.	diguanylate cyclase	6.83897	3.81787	0.00557417	0.0374131
TE101	iTSS-2853561	0	0	7	4	iTSS	-	2853561	iTSS, 475 bp inside of gene TE101_12415.	hypothetical protein	5.92951	3.15381	0.0115794	0.0476277
TE101	gTSS-2861729	0	0	8	5	gTSS	-	2861729	gTSS, 127 bp upstream of gene TE101_12445.	NADPH-dependent 2,4-dienoyl-CoA reductase	6.20035	3.33454	0.00727054	0.0379598
TE101	iTSS-2864444	0	1	9	9	iTSS	-	2864444	iTSS, 570 bp inside of gene TE101_12460.	GMC family oxidoreductase	4.77951	3.82332	0.00691727	0.037533
TE101	gTSS+2871296	0	0	20	13	gTSS	+	2871296	gTSS, 21 bp upstream of gene TE101_12490.	hypothetical protein	7.57912	4.43676	0.0011823	0.0156758
TE101	iTSS-2873248	0	6	39	31	iTSS	-	2873248	iTSS, 480 bp inside of gene TE101_12495.	hypothetical protein	4.47427	5.56729	0.000832886	0.0122701
TE101	iTSS-2877277	0	0	10	10	iTSS	-	2877277	iTSS, 412 bp inside of gene TE101_12510.	fatty acid metabolism regulator	6.99382	3.91444	0.00597086	0.0374131
TE101	iTSS-2887753	0	0	9	3	iTSS	-	2887753	iTSS, 299 bp inside of gene TE101_12565.	starvation-inducible protein	5.92423	3.15777	0.0108296	0.0459697
TE101	gTSS-2944737	18	12	103	33	gTSS	-	2944737	gTSS, 29 bp upstream of gene TE101_12845.	CDP-diacylglycerol--serine O-phosphatidyltransferase	2.65472	6.35968	0.00364455	0.035723
TE101	gTSS+2944978	19	10	202	36	gTSS	+	2944978	gTSS, 107 bp upstream of gene TE101_12850.	hypothetical protein	3.31935	6.90859	0.000251087	0.00549466
TE101	gTSS+2953581	0	0	13	4	gTSS	+	2953581	gTSS, 34 bp upstream of gene TE101_12875.	LysR family transcriptional regulator	6.39709	3.49337	0.00628355	0.0374131
TE101	iTSS+2961795	0	0	12	4	iTSS	+	2961795	iTSS, 581 bp inside of gene TE101_12905.	outer membrane protein assembly factor BamD	6.3313	3.44269	0.00564675	0.0374131
TE101	iTSS-2969361	0	0	16	5	iTSS	-	2969361	iTSS, 488 bp inside of gene TE101_12950.	flagellar motor protein MotB	6.69977	3.72534	0.00546514	0.0374131
TE101	iTSS-2970227	0	0	16	18	iTSS	-	2970227	iTSS, 383 bp inside of gene TE101_12955.	flagellar motor protein PomA	7.80318	4.62273	0.000691151	0.010779
TE101	gTSS+2970986	3	1	53	5	gTSS	+	2970986	gTSS, 35 bp upstream of gene TE101_12960.	exodeoxyribonuclease VII small subunit	3.94614	4.83463	0.00784479	0.0395574
TE101	iTSS-2999464	0	0	31	14	iTSS	-	2999464	iTSS, 930 bp inside of gene TE101_13095.	sigma-E factor regulatory protein RseB	7.90442	4.74196	0.000264158	0.00561709
TE101	gTSS+3027745	33	55	293	59	gTSS	+	3027745	gTSS, 41 bp upstream of gene TE101_13235.	30S ribosomal protein S20	2.4401	7.59699	0.0015134	0.0188464
TE101	gTSS-3043002	0	0	23	4	gTSS	-	3043002	gTSS, 27 bp upstream of gene TE101_13290.	endopeptidase La	6.90873	3.91412	0.00565332	0.0374131
TE101	iTSS-3046388	0	1	25	23	iTSS	-	3046388	iTSS, 310 bp inside of gene TE101_13305.	trigger factor	6.16876	5.04707	0.000101509	0.00279027
TE101	iTSS-3064088	0	0	8	4	iTSS	-	3064088	iTSS, 1294 bp inside of gene TE101_13415.	ribosome biogenesis GTPase Der	6.02127	3.21709	0.00913088	0.0408597
TE101	gTSS-3074465	28	93	587	96	gTSS	-	3074465	gTSS, 44 bp upstream of gene TE101_13455.	nucleoside-diphosphate kinase	2.95428	8.41913	0.000207723	0.00472938
TE101	iTSS-3076654	0	0	10	5	iTSS	-	3076654	iTSS, 676 bp inside of gene TE101_13475.	cysteine sulfinate desulfinase	6.34741	3.44413	0.00590921	0.0374131
TE101	iTSS-3080259	0	0	23	5	iTSS	-	3080259	iTSS, 522 bp inside of gene TE101_13490.	Fe-S cluster assembly protein SufB	7.01156	3.99066	0.00485004	0.0374131
TE101	gTSS-3080963	0	0	153	97	gTSS	-	3080963	gTSS, 182 bp upstream of gene TE101_13490.	Fe-S cluster assembly protein SufB	10.4971	7.23434	1.05141e-11	3.94979e-09
TE101	nTSS-3081082	0	0	25	25	nTSS	-	3081082	nTSS, at position 3081081 on - strand, before gene TE101_13490, antistrand nearest gene is TE101_13525	nTSS	8.32462	5.1132	8.3034e-05	0.00243063
TE101	gTSS-3082871	8	54	328	139	gTSS	-	3082871	gTSS, 25 bp upstream of gene TE101_13500.	Fe-S cluster assembly transcriptional regulator IscR	3.70192	8.09286	1.93105e-05	0.00072543
TE101	iTSS-3094353	0	0	12	4	iTSS	-	3094353	iTSS, 883 bp inside of gene TE101_13555.	tRNA guanosine(34) transglycosylase Tgt	6.3313	3.44269	0.00564675	0.0374131
TE101	iTSS-3095103	0	0	7	5	iTSS	-	3095103	iTSS, 133 bp inside of gene TE101_13555.	tRNA guanosine(34) transglycosylase Tgt	6.11951	3.27593	0.00854976	0.040457
TE101	gTSS-3095290	0	2	15	12	gTSS	-	3095290	gTSS, 54 bp upstream of gene TE101_13555.	tRNA guanosine(34) transglycosylase Tgt	4.5103	4.28402	0.00896667	0.0408597
TE101	iTSS+3103380	0	0	20	6	iTSS	+	3103380	iTSS, 105 bp inside of gene TE101_13610.	MFS transporter	6.99185	3.9623	0.00486058	0.0374131
TE101	gTSS-3121084	0	0	6	5	gTSS	-	3121084	gTSS, 63 bp upstream of gene TE101_13665.	capsular biosynthesis protein CpsI	6.03474	3.21441	0.0109812	0.0460134
TE101	gTSS+3127423	0	1	7	5	gTSS	+	3127423	gTSS, 32 bp upstream of gene TE101_13705.	GNAT family N-acetyltransferase	4.04823	3.32656	0.00899267	0.0408597
TE101	iTSS+3127639	0	0	9	3	iTSS	+	3127639	iTSS, 184 bp inside of gene TE101_13705.	GNAT family N-acetyltransferase	5.92423	3.15777	0.0108296	0.0459697
TE101	gTSS+3165056	0	0	27	8	gTSS	+	3165056	gTSS, 24 bp upstream of gene TE101_13855.	exopolysaccharide biosynthesis protein	7.41276	4.31804	0.00189609	0.0228545
TE101	gTSS+3176860	707	913	4985	1466	gTSS	+	3176860	gTSS, 34 bp upstream of gene TE101_13905.	acyl-CoA dehydrogenase	2.51533	11.8743	0.000119681	0.00316904
TE101	iTSS+3177230	0	3	22	28	iTSS	+	3177230	iTSS, 336 bp inside of gene TE101_13905.	acyl-CoA dehydrogenase	5.04162	5.21916	0.000964754	0.0135772
TE101	iTSS+3177566	0	0	57	98	iTSS	+	3177566	iTSS, 672 bp inside of gene TE101_13905.	acyl-CoA dehydrogenase	10.1329	6.8698	5.98843e-09	7.49885e-07
TE101	iTSS+3178083	0	0	19	10	iTSS	+	3178083	iTSS, 1189 bp inside of gene TE101_13905.	acyl-CoA dehydrogenase	7.32252	4.21874	0.00260129	0.0287417
TE101	iTSS+3178259	0	1	26	15	iTSS	+	3178259	iTSS, 1365 bp inside of gene TE101_13905.	acyl-CoA dehydrogenase	5.78464	4.70504	0.000336237	0.00687882
TE101	gTSS-3182679	0	3	2	49	gTSS	-	3182679	gTSS, 92 bp upstream of gene TE101_13915.	TonB-dependent receptor	5.53531	5.63794	0.00260118	0.0287417
TE101	gTSS+3185969	3	12	34	59	gTSS	+	3185969	gTSS, 50 bp upstream of gene TE101_13930.	TonB-dependent receptor	3.80935	6.23944	0.000613349	0.00995233
TE101	gTSS+3228024	2	6	26	31	gTSS	+	3228024	gTSS, 52 bp upstream of gene TE101_14110.	CopY family transcriptional repressor	3.84021	5.44065	0.00205402	0.0242396
TE101	iTSS-3258716	0	0	7	6	iTSS	-	3258716	iTSS, 279 bp inside of gene TE101_14215.	peroxidase	6.296	3.39116	0.00784478	0.0395574
TE101	iTSS-3319634	0	0	8	4	iTSS	-	3319634	iTSS, 953 bp inside of gene TE101_14485.	hypothetical protein	6.02127	3.21709	0.00913088	0.0408597
TE101	gTSS+3323646	0	0	17	7	gTSS	+	3323646	gTSS, 84 bp upstream of gene TE101_14505.	hypothetical protein	6.97103	3.9327	0.004698	0.0374131
TE101	iTSS+3324285	0	0	5	8	iTSS	+	3324285	iTSS, 233 bp inside of gene TE101_14510.	hypothetical protein	6.48592	3.50243	0.00881799	0.0408441
TE101	iTSS-3330751	0	0	20	9	iTSS	-	3330751	iTSS, 762 bp inside of gene TE101_14530.	glycine cleavage system protein T	7.27144	4.18091	0.00307182	0.0322296
TE101	gTSS-3346480	0	0	21	5	gTSS	-	3346480	gTSS, 31 bp upstream of gene TE101_14580.	exopolyphosphatase	6.92991	3.92022	0.00524323	0.0374131
TE101	iTSS-3354204	0	0	5	7	iTSS	-	3354204	iTSS, 688 bp inside of gene TE101_14610.	Xaa-Pro aminopeptidase	6.32323	3.39182	0.0104169	0.0446383
TE101	iTSS+3356911	0	0	30	5	iTSS	+	3356911	iTSS, 578 bp inside of gene TE101_14625.	ribokinase	7.26483	4.21115	0.00335894	0.0339509
TE101	gTSS+3357178	0	0	13	11	gTSS	+	3357178	gTSS, 74 bp upstream of gene TE101_14630.	nucleoside hydrolase	7.20718	4.09988	0.00439301	0.0374131
TE101	gTSS+3360001	1	2	29	12	gTSS	+	3360001	gTSS, 128 bp upstream of gene TE101_14645.	5-formyltetrahydrofolate cyclo-ligase	4.30486	4.6603	0.00358079	0.0353996
TE101	gTSS-3367333	0	27	97	154	gTSS	-	3367333	gTSS, 27 bp upstream of gene TE101_14680.	hypothetical protein	4.50349	7.60125	0.000160797	0.00393952
TE101	iTSS-3406322	0	0	12	12	iTSS	-	3406322	iTSS, 528 bp inside of gene TE101_14840.	peptidase M23	7.26164	4.14021	0.00418497	0.0374131
TE101	iTSS-3407577	0	0	88	26	iTSS	-	3407577	iTSS, 392 bp inside of gene TE101_14845.	UDP-3-O-[3-hydroxymyristoyl] N-acetylglucosamine deacetylase	9.10721	5.87912	3.25965e-07	2.22644e-05
TE101	iTSS-3409778	15	18	107	39	iTSS	-	3409778	iTSS, 910 bp inside of gene TE101_14855.	cell division protein FtsA	2.7223	6.48854	0.00167914	0.0206819
TE101	iTSS-3410288	0	0	20	11	iTSS	-	3410288	iTSS, 400 bp inside of gene TE101_14855.	cell division protein FtsA	7.4332	4.31345	0.00187677	0.0228545
TE101	gTSS-3410857	0	0	46	12	gTSS	-	3410857	gTSS, 169 bp upstream of gene TE101_14855.	cell division protein FtsA	8.10007	4.93405	0.000116742	0.00316904
[truncated: 124 more rows]

## Sheet: Table S5
Supplementary Table S5. All TSSs down-regulated at 43 ppt
[truncated: 57 more rows]

[truncated: 8 more sheets: Table S6, Table S7, Table S8, Table S9, Table S10, Table S11, Table S12, Table S13]
